# Supplementary material for: Populations of Latvia and Lithuania in the context of some Indo-European and non-Indo-European speaking populations of Europe and India: insights from genetic structure analysis
Source: Front Genet. 2024 Nov 20;15:1493270. doi: 10.3389/fgene.2024.1493270 (PMC11614816; doi:10.3389/fgene.2024.1493270)
Supplement: Supplementary file 2 [file DataSheet2.ZIP]

Archive with 9 entries (9 files):
- Supplementary table 1.1.pdf
- Supplementary table 1.2.pdf
- Supplementary table 1.3.pdf
- Supplementary table 1.4.pdf
- Supplementary table 2.1.pdf
- Supplementary table 2.2.pdf
- Supplementary table 2.3.pdf
- Supplementary table 2.4.pdf
- Supplementary table 2.5.pdf
