# Supplementary material for: Populations of Latvia and Lithuania in the context of some Indo-European and non-Indo-European speaking populations of Europe and India: insights from genetic structure analysis
Source: Front Genet. 2024 Nov 20;15:1493270. doi: 10.3389/fgene.2024.1493270 (PMC11614816; doi:10.3389/fgene.2024.1493270)
Supplement: Supplementary file 3 [file Table1.XLSX]

## Sheet: Sheet2
Subgroup	Population	Group	ID	Reference
Courland	Latvian	Courland	26851	Reščenko R. Whole-genome sequencing of 502 individuals from Latvia: The first step towards a 442 population-specific reference of genetic variation. International Journal of Molecular Sciences. 443 2023;24(20).
Courland	Latvian	Courland	26970
Courland	Latvian	Courland	29352
Courland	Latvian	Courland	29434
Courland	Latvian	Courland	34458
Courland	Latvian	Courland	35433
Courland	Latvian	Courland	38739
Courland	Latvian	Courland	38791
Courland	Latvian	Courland	39597
Courland	Latvian	Courland	39909
Courland	Latvian	Courland	39926
Courland	Latvian	Courland	40015
Courland	Latvian	Courland	40041
Courland	Latvian	Courland	40059
Courland	Latvian	Courland	40182
Courland	Latvian	Courland	40299
Courland	Latvian	Courland	40304
Courland	Latvian	Courland	40425
Courland	Latvian	Courland	40583
Courland	Latvian	Courland	41058
Courland	Latvian	Courland	41171
Courland	Latvian	Courland	41209
Courland	Latvian	Courland	41358
Courland	Latvian	Courland	41429
Courland	Latvian	Courland	41492
Courland	Latvian	Courland	41804
Courland	Latvian	Courland	42372
Courland	Latvian	Courland	42428
Courland	Latvian	Courland	42756
Courland	Latvian	Courland	44004
Courland	Latvian	Courland	44068
Courland	Latvian	Courland	44123
Courland	Latvian	Courland	44124
Courland	Latvian	Courland	44329
Courland	Latvian	Courland	45674
Courland	Latvian	Courland	46105
Courland	Latvian	Courland	48382
Courland	Latvian	Courland	49831
Courland	Latvian	Courland	54501
Courland	Latvian	Courland	54505
Courland	Latvian	Courland	54684
Courland	Latvian	Courland	55252
Courland	Latvian	Courland	55488
Courland	Latvian	Courland	55554
Courland	Latvian	Courland	55590
Courland	Latvian	Courland	55729
Courland	Latvian	Courland	55750
Courland	Latvian	Courland	55791
Courland	Latvian	Courland	55888
Courland	Latvian	Courland	56250
Courland	Latvian	Courland	56370
Courland	Latvian	Courland	56591
Courland	Latvian	Courland	56731
Courland	Latvian	Courland	56885
Courland	Latvian	Courland	57105
Courland	Latvian	Courland	57422
Courland	Latvian	Courland	57449
Courland	Latvian	Courland	57667
Courland	Latvian	Courland	58041
Courland	Latvian	Courland	58153
Aukstaitija	Lithuanian	EA	LTG-21	Urnikyte A. Patterns of genetic structure and adaptive positive selection in the Lithuanian 416 population from high-density SNP Data. Scientific Reports. 2019;9(1).
Aukstaitija	Lithuanian	EA	LTG-22
Aukstaitija	Lithuanian	EA	LTG-26
Aukstaitija	Lithuanian	EA	LTG-27
Aukstaitija	Lithuanian	EA	LTG-46
Aukstaitija	Lithuanian	EA	LTG-62
Aukstaitija	Lithuanian	EA	LTG-65
Aukstaitija	Lithuanian	EA	LTG-81
Aukstaitija	Lithuanian	EA	LTG-88
Aukstaitija	Lithuanian	EA	LTG-89
Aukstaitija	Lithuanian	EA	LTG-91
Aukstaitija	Lithuanian	EA	LTG-102
Aukstaitija	Lithuanian	EA	LTG-104
Aukstaitija	Lithuanian	EA	LTG-134
Aukstaitija	Lithuanian	EA	LTG-135
Aukstaitija	Lithuanian	EA	LTG-136
Aukstaitija	Lithuanian	EA	LTG-139
Aukstaitija	Lithuanian	EA	LTG-193
Aukstaitija	Lithuanian	EA	LTG-197
Aukstaitija	Lithuanian	EA	LTG-198
Aukstaitija	Lithuanian	EA	LTG-199
Aukstaitija	Lithuanian	EA	LTG-203
Aukstaitija	Lithuanian	EA	LTG-204
Aukstaitija	Lithuanian	EA	LTG-207
Aukstaitija	Lithuanian	EA	LTG-208
Aukstaitija	Lithuanian	EA	LTG-219
Aukstaitija	Lithuanian	EA	LTG-220
Aukstaitija	Lithuanian	EA	LTG-222
Aukstaitija	Lithuanian	EA	LTG-225
Aukstaitija	Lithuanian	EA	LTG-226
Aukstaitija	Lithuanian	EA	LTG-230
Aukstaitija	Lithuanian	EA	LTG-235
Aukstaitija	Lithuanian	EA	LTG-236
Aukstaitija	Lithuanian	EA	LTG-240
Aukstaitija	Lithuanian	EA	LTG-243
Aukstaitija	Lithuanian	EA	LTG-245
Aukstaitija	Lithuanian	EA	LTG-246
Aukstaitija	Lithuanian	EA	LTG-248
Aukstaitija	Lithuanian	EA	LTG-250
Aukstaitija	Lithuanian	EA	LTG-253
Aukstaitija	Lithuanian	EA	LTG-324
Aukstaitija	Lithuanian	EA	LTG-325
Aukstaitija	Lithuanian	EA	LTG-330
Aukstaitija	Lithuanian	EA	LTG-331
Aukstaitija	Lithuanian	EA	LTG-333
Aukstaitija	Lithuanian	EA	LTG-334
Aukstaitija	Lithuanian	EA	LTG-339
Aukstaitija	Lithuanian	EA	LTG-340
Aukstaitija	Lithuanian	EA	LTG-342
Aukstaitija	Lithuanian	EA	LTG-343
Aukstaitija	Lithuanian	EA	LTG-345
Aukstaitija	Lithuanian	EA	LTG-346
Aukstaitija	Lithuanian	EA	LTG-349
Aukstaitija	Lithuanian	EA	LTG-351
Aukstaitija	Lithuanian	EA	LTG-352
Aukstaitija	Lithuanian	EA	LTG-702
Aukstaitija	Lithuanian	EA	LTG-703
Aukstaitija	Lithuanian	EA	LTG-705
Aukstaitija	Lithuanian	EA	LTG-706
Aukstaitija	Lithuanian	EA	LTG-711
Aukstaitija	Lithuanian	EA	LTG-712
Aukstaitija	Lithuanian	EA	LTG-717
Aukstaitija	Lithuanian	EA	LTG-718
Aukstaitija	Lithuanian	EA	LTG-724
Aukstaitija	Lithuanian	EA	LTG-726
Aukstaitija	Lithuanian	EA	LTG-727
Aukstaitija	Lithuanian	EA	LTG-731
Aukstaitija	Lithuanian	EA	LTG-755
Aukstaitija	Lithuanian	EA	LTG-1022
Aukstaitija	Lithuanian	EA	LTG-1023
Aukstaitija	Lithuanian	EA	LTG-1149
Aukstaitija	Lithuanian	EA	LTG-1150
Aukstaitija	Lithuanian	EA	LTG-1401
Aukstaitija	Lithuanian	EA	LTG-1402
Latgale	Latvian	Latgale	32840	Reščenko R. Whole-genome sequencing of 502 individuals from Latvia: The first step towards a 442 population-specific reference of genetic variation. International Journal of Molecular Sciences. 443 2023;24(20).
Latgale	Latvian	Latgale	34462
Latgale	Latvian	Latgale	36196
Latgale	Latvian	Latgale	36779
Latgale	Latvian	Latgale	36804
Latgale	Latvian	Latgale	37122
Latgale	Latvian	Latgale	37126
Latgale	Latvian	Latgale	37651
Latgale	Latvian	Latgale	37821
Latgale	Latvian	Latgale	37950
Latgale	Latvian	Latgale	38634
Latgale	Latvian	Latgale	38645
Latgale	Latvian	Latgale	38754
Latgale	Latvian	Latgale	38765
Latgale	Latvian	Latgale	38786
Latgale	Latvian	Latgale	38792
Latgale	Latvian	Latgale	38982
Latgale	Latvian	Latgale	39261
Latgale	Latvian	Latgale	39270
Latgale	Latvian	Latgale	39365
Latgale	Latvian	Latgale	39370
Latgale	Latvian	Latgale	39381
Latgale	Latvian	Latgale	39446
Latgale	Latvian	Latgale	39449
Latgale	Latvian	Latgale	39537
Latgale	Latvian	Latgale	39635
Latgale	Latvian	Latgale	39713
Latgale	Latvian	Latgale	39730
Latgale	Latvian	Latgale	39769
Latgale	Latvian	Latgale	42014
Latgale	Latvian	Latgale	42505
Latgale	Latvian	Latgale	45201
Latgale	Latvian	Latgale	45247
Latgale	Latvian	Latgale	49853
Latgale	Latvian	Latgale	50177
Latgale	Latvian	Latgale	53924
Latgale	Latvian	Latgale	54003
Latgale	Latvian	Latgale	54472
Latgale	Latvian	Latgale	54682
Latgale	Latvian	Latgale	54911
Latgale	Latvian	Latgale	55093
Latgale	Latvian	Latgale	55297
Latgale	Latvian	Latgale	55350
Latgale	Latvian	Latgale	55557
Latgale	Latvian	Latgale	55558
Latgale	Latvian	Latgale	55637
Latgale	Latvian	Latgale	55737
Latgale	Latvian	Latgale	56141
Latgale	Latvian	Latgale	56592
Latgale	Latvian	Latgale	58151
Latgale	Latvian	Latgale	58189
Vidzeme	Latvian	NA	34982
Vidzeme	Latvian	NA	36089
Vidzeme	Latvian	NA	36496
Vidzeme	Latvian	NA	39766
Vidzeme	Latvian	NA	40335
Vidzeme	Latvian	NA	55293
Zemaitija	Lithuanian	NZ	LTG-400	Urnikyte A. Patterns of genetic structure and adaptive positive selection in the Lithuanian 416 population from high-density SNP Data. Scientific Reports. 2019;9(1).
Zemaitija	Lithuanian	NZ	LTG-401
Zemaitija	Lithuanian	NZ	LTG-410
Zemaitija	Lithuanian	NZ	LTG-411
Zemaitija	Lithuanian	NZ	LTG-413
Zemaitija	Lithuanian	NZ	LTG-422
Zemaitija	Lithuanian	NZ	LTG-423
Zemaitija	Lithuanian	NZ	LTG-429
Zemaitija	Lithuanian	NZ	LTG-435
Zemaitija	Lithuanian	NZ	LTG-436
Zemaitija	Lithuanian	NZ	LTG-524
Zemaitija	Lithuanian	NZ	LTG-631
Zemaitija	Lithuanian	NZ	LTG-632
Zemaitija	Lithuanian	NZ	LTG-642
Zemaitija	Lithuanian	NZ	LTG-645
Zemaitija	Lithuanian	NZ	LTG-648
Zemaitija	Lithuanian	NZ	LTG-655
Zemaitija	Lithuanian	NZ	LTG-656
Zemaitija	Lithuanian	NZ	LTG-661
Zemaitija	Lithuanian	NZ	LTG-662
Zemaitija	Lithuanian	NZ	LTG-667
Zemaitija	Lithuanian	NZ	LTG-668
Zemaitija	Lithuanian	NZ	LTG-674
Zemaitija	Lithuanian	NZ	LTG-675
Zemaitija	Lithuanian	NZ	LTG-678
Zemaitija	Lithuanian	NZ	LTG-679
Zemaitija	Lithuanian	NZ	LTG-844
Zemaitija	Lithuanian	NZ	LTG-845
Zemaitija	Lithuanian	NZ	LTG-882
Zemaitija	Lithuanian	NZ	LTG-918
Zemaitija	Lithuanian	NZ	LTG-941
Zemaitija	Lithuanian	NZ	LTG-942
Zemaitija	Lithuanian	NZ	LTG-960
Zemaitija	Lithuanian	NZ	LTG-965
Zemaitija	Lithuanian	NZ	LTG-968
Zemaitija	Lithuanian	NZ	LTG-969
Zemaitija	Lithuanian	NZ	LTG-971
Zemaitija	Lithuanian	NZ	LTG-1002
Zemaitija	Lithuanian	NZ	LTG-1112
Zemaitija	Lithuanian	NZ	LTG-1118
Zemaitija	Lithuanian	NZ	LTG-1123
Zemaitija	Lithuanian	NZ	LTG-1127
Zemaitija	Lithuanian	NZ	LTG-1211
Zemaitija	Lithuanian	NZ	LTG-1212
Zemaitija	Lithuanian	NZ	LTG-1217
Zemaitija	Lithuanian	NZ	LTG-1218
Zemaitija	Lithuanian	NZ	LTG-1220
Zemaitija	Lithuanian	NZ	LTG-1221
Zemaitija	Lithuanian	NZ	LTG-1223
Zemaitija	Lithuanian	NZ	LTG-1224
Zemaitija	Lithuanian	NZ	LTG-1226
Zemaitija	Lithuanian	NZ	LTG-1227
Zemaitija	Lithuanian	NZ	LTG-1229
Zemaitija	Lithuanian	NZ	LTG-1230
Zemaitija	Lithuanian	NZ	LTG-1236
Zemaitija	Lithuanian	NZ	LTG-1246
Zemaitija	Lithuanian	NZ	LTG-1247
Zemaitija	Lithuanian	NZ	LTG-1267
Zemaitija	Lithuanian	NZ	LTG-1268
Zemaitija	Lithuanian	NZ	LTG-1270
Zemaitija	Lithuanian	NZ	LTG-1271
Zemaitija	Lithuanian	NZ	LTG-1276
Zemaitija	Lithuanian	NZ	LTG-1279
Zemaitija	Lithuanian	NZ	LTG-1280
Zemaitija	Lithuanian	NZ	LTG-1282
Zemaitija	Lithuanian	NZ	LTG-1298
Zemaitija	Lithuanian	NZ	LTG-1299
Zemaitija	Lithuanian	NZ	LTG-1307
Zemaitija	Lithuanian	NZ	LTG-1308
Zemaitija	Lithuanian	NZ	LTG-1314
Zemaitija	Lithuanian	NZ	LTG-1315
Zemaitija	Lithuanian	NZ	LTG-1322
Zemaitija	Lithuanian	NZ	LTG-1324
Zemaitija	Lithuanian	NZ	LTG-1330
Zemaitija	Lithuanian	NZ	LTG-1331
Zemaitija	Lithuanian	NZ	LTG-1383
Zemaitija	Lithuanian	NZ	LTG-1384
Vidzeme	Latvian	Riga	33513	Reščenko R. Whole-genome sequencing of 502 individuals from Latvia: The first step towards a 442 population-specific reference of genetic variation. International Journal of Molecular Sciences. 443 2023;24(20).
Vidzeme	Latvian	Riga	34165
Vidzeme	Latvian	Riga	42015
Vidzeme	Latvian	Riga	42678
Vidzeme	Latvian	Riga	44003
Vidzeme	Latvian	Riga	44245
Vidzeme	Latvian	Riga	44481
Vidzeme	Latvian	Riga	44510
Vidzeme	Latvian	Riga	44719
Vidzeme	Latvian	Riga	44739
Vidzeme	Latvian	Riga	45262
Vidzeme	Latvian	Riga	49830
Vidzeme	Latvian	Riga	53999
Vidzeme	Latvian	Riga	54030
Vidzeme	Latvian	Riga	54431
Vidzeme	Latvian	Riga	54568
Vidzeme	Latvian	Riga	54569
Vidzeme	Latvian	Riga	54572
Vidzeme	Latvian	Riga	54768
Vidzeme	Latvian	Riga	54790
Vidzeme	Latvian	Riga	54822
Vidzeme	Latvian	Riga	54826
Vidzeme	Latvian	Riga	54912
Vidzeme	Latvian	Riga	54915
Vidzeme	Latvian	Riga	54995
Vidzeme	Latvian	Riga	54996
Vidzeme	Latvian	Riga	55031
Vidzeme	Latvian	Riga	55250
Vidzeme	Latvian	Riga	55489
Vidzeme	Latvian	Riga	55494
Vidzeme	Latvian	Riga	55495
Vidzeme	Latvian	Riga	55552
Vidzeme	Latvian	Riga	55649
Vidzeme	Latvian	Riga	55672
Vidzeme	Latvian	Riga	56588
Vidzeme	Latvian	Riga	58246
Aukstaitija	Lithuanian	SA	LTG-125	Urnikyte A. Patterns of genetic structure and adaptive positive selection in the Lithuanian 416 population from high-density SNP Data. Scientific Reports. 2019;9(1).
Aukstaitija	Lithuanian	SA	LTG-156
Aukstaitija	Lithuanian	SA	LTG-167
Aukstaitija	Lithuanian	SA	LTG-173
Aukstaitija	Lithuanian	SA	LTG-181
Aukstaitija	Lithuanian	SA	LTG-185
Aukstaitija	Lithuanian	SA	LTG-395
Aukstaitija	Lithuanian	SA	LTG-396
Aukstaitija	Lithuanian	SA	LTG-600
Aukstaitija	Lithuanian	SA	LTG-601
Aukstaitija	Lithuanian	SA	LTG-763
Aukstaitija	Lithuanian	SA	LTG-778
Aukstaitija	Lithuanian	SA	LTG-782
Aukstaitija	Lithuanian	SA	LTG-784
Aukstaitija	Lithuanian	SA	LTG-785
Aukstaitija	Lithuanian	SA	LTG-787
Aukstaitija	Lithuanian	SA	LTG-794
Aukstaitija	Lithuanian	SA	LTG-796
Aukstaitija	Lithuanian	SA	LTG-797
Aukstaitija	Lithuanian	SA	LTG-800
Aukstaitija	Lithuanian	SA	LTG-801
Aukstaitija	Lithuanian	SA	LTG-804
Aukstaitija	Lithuanian	SA	LTG-805
Aukstaitija	Lithuanian	SA	LTG-807
Aukstaitija	Lithuanian	SA	LTG-808
Aukstaitija	Lithuanian	SA	LTG-810
Aukstaitija	Lithuanian	SA	LTG-811
Aukstaitija	Lithuanian	SA	LTG-816
Aukstaitija	Lithuanian	SA	LTG-817
Aukstaitija	Lithuanian	SA	LTG-821
Aukstaitija	Lithuanian	SA	LTG-823
Aukstaitija	Lithuanian	SA	LTG-824
Aukstaitija	Lithuanian	SA	LTG-828
Aukstaitija	Lithuanian	SA	LTG-829
Aukstaitija	Lithuanian	SA	LTG-1351
Aukstaitija	Lithuanian	SA	LTG-1352
Aukstaitija	Lithuanian	SA	LTG-1357
Aukstaitija	Lithuanian	SA	LTG-1358
Aukstaitija	Lithuanian	SA	LTG-1360
Aukstaitija	Lithuanian	SA	LTG-1361
Aukstaitija	Lithuanian	SA	LTG-1363
Aukstaitija	Lithuanian	SA	LTG-1366
Aukstaitija	Lithuanian	SA	LTG-1367
Aukstaitija	Lithuanian	SA	LTG-1374
Aukstaitija	Lithuanian	SA	LTG-1375
Aukstaitija	Lithuanian	SA	LTG-1378
Aukstaitija	Lithuanian	SA	LTG-1408
Aukstaitija	Lithuanian	SA	LTG-1409
Aukstaitija	Lithuanian	SA	LTG-1411
Aukstaitija	Lithuanian	SA	LTG-1412
Aukstaitija	Lithuanian	SA	LTG-1414
Aukstaitija	Lithuanian	SA	LTG-1415
Aukstaitija	Lithuanian	SA	LTG-1420
Aukstaitija	Lithuanian	SA	LTG-1421
Aukstaitija	Lithuanian	SA	LTG-1426
Aukstaitija	Lithuanian	SA	LTG-1436
Aukstaitija	Lithuanian	SA	LTG-1437
Aukstaitija	Lithuanian	SA	LTG-1439
Aukstaitija	Lithuanian	SA	LTG-1440
Aukstaitija	Lithuanian	SA	LTG-1442
Aukstaitija	Lithuanian	SA	LTG-1443
Aukstaitija	Lithuanian	SA	LTG-1448
Aukstaitija	Lithuanian	SA	LTG-1449
Semigallia	Latvian	Semigallia	31021	Reščenko R. Whole-genome sequencing of 502 individuals from Latvia: The first step towards a 442 population-specific reference of genetic variation. International Journal of Molecular Sciences. 443 2023;24(20).
Semigallia	Latvian	Semigallia	37054
Semigallia	Latvian	Semigallia	43868
Semigallia	Latvian	Semigallia	44109
Semigallia	Latvian	Semigallia	44280
Semigallia	Latvian	Semigallia	44393
Semigallia	Latvian	Semigallia	44396
Semigallia	Latvian	Semigallia	44401
Semigallia	Latvian	Semigallia	44479
Semigallia	Latvian	Semigallia	44485
Semigallia	Latvian	Semigallia	44707
Semigallia	Latvian	Semigallia	44786
Semigallia	Latvian	Semigallia	44882
Semigallia	Latvian	Semigallia	44942
Semigallia	Latvian	Semigallia	54471
Semigallia	Latvian	Semigallia	55251
Semigallia	Latvian	Semigallia	55648
Semigallia	Latvian	Semigallia	56296
Semigallia	Latvian	Semigallia	56434
Semigallia	Latvian	Semigallia	56673
Semigallia	Latvian	Semigallia	57103
Semigallia	Latvian	Semigallia	57189
Semigallia	Latvian	Semigallia	58350
Zemaitija	Lithuanian	SZ	LTG-266	Urnikyte A. Patterns of genetic structure and adaptive positive selection in the Lithuanian 416 population from high-density SNP Data. Scientific Reports. 2019;9(1).
Zemaitija	Lithuanian	SZ	LTG-281
Zemaitija	Lithuanian	SZ	LTG-293
Zemaitija	Lithuanian	SZ	LTG-294
Zemaitija	Lithuanian	SZ	LTG-299
Zemaitija	Lithuanian	SZ	LTG-577
Zemaitija	Lithuanian	SZ	LTG-738
Zemaitija	Lithuanian	SZ	LTG-739
Zemaitija	Lithuanian	SZ	LTG-741
Zemaitija	Lithuanian	SZ	LTG-742
Zemaitija	Lithuanian	SZ	LTG-747
Zemaitija	Lithuanian	SZ	LTG-748
Zemaitija	Lithuanian	SZ	LTG-752
Zemaitija	Lithuanian	SZ	LTG-756
Zemaitija	Lithuanian	SZ	LTG-759
Zemaitija	Lithuanian	SZ	LTG-760
Zemaitija	Lithuanian	SZ	LTG-773
Zemaitija	Lithuanian	SZ	LTG-774
Zemaitija	Lithuanian	SZ	LTG-775
Zemaitija	Lithuanian	SZ	LTG-856
Zemaitija	Lithuanian	SZ	LTG-857
Zemaitija	Lithuanian	SZ	LTG-860
Zemaitija	Lithuanian	SZ	LTG-861
Zemaitija	Lithuanian	SZ	LTG-866
Zemaitija	Lithuanian	SZ	LTG-867
Zemaitija	Lithuanian	SZ	LTG-872
Zemaitija	Lithuanian	SZ	LTG-873
Zemaitija	Lithuanian	SZ	LTG-875
Zemaitija	Lithuanian	SZ	LTG-876
Zemaitija	Lithuanian	SZ	LTG-883
Zemaitija	Lithuanian	SZ	LTG-885
Zemaitija	Lithuanian	SZ	LTG-886
Zemaitija	Lithuanian	SZ	LTG-890
Zemaitija	Lithuanian	SZ	LTG-893
Zemaitija	Lithuanian	SZ	LTG-895
Zemaitija	Lithuanian	SZ	LTG-896
Zemaitija	Lithuanian	SZ	LTG-953
Zemaitija	Lithuanian	SZ	LTG-1034
Zemaitija	Lithuanian	SZ	LTG-1035
Zemaitija	Lithuanian	SZ	LTG-1037
Zemaitija	Lithuanian	SZ	LTG-1038
Zemaitija	Lithuanian	SZ	LTG-1046
Zemaitija	Lithuanian	SZ	LTG-1047
Zemaitija	Lithuanian	SZ	LTG-1053
Zemaitija	Lithuanian	SZ	LTG-1056
Zemaitija	Lithuanian	SZ	LTG-1061
Zemaitija	Lithuanian	SZ	LTG-1062
Zemaitija	Lithuanian	SZ	LTG-1066
Zemaitija	Lithuanian	SZ	LTG-1074
Zemaitija	Lithuanian	SZ	LTG-1075
Zemaitija	Lithuanian	SZ	LTG-1079
Zemaitija	Lithuanian	SZ	LTG-1087
Zemaitija	Lithuanian	SZ	LTG-1096
Zemaitija	Lithuanian	SZ	LTG-1100
Zemaitija	Lithuanian	SZ	LTG-1135
Zemaitija	Lithuanian	SZ	LTG-1136
Zemaitija	Lithuanian	SZ	LTG-1138
Zemaitija	Lithuanian	SZ	LTG-1139
Zemaitija	Lithuanian	SZ	LTG-1159
Zemaitija	Lithuanian	SZ	LTG-1161
Zemaitija	Lithuanian	SZ	LTG-1165
Zemaitija	Lithuanian	SZ	LTG-1166
Zemaitija	Lithuanian	SZ	LTG-1176
Zemaitija	Lithuanian	SZ	LTG-1177
Zemaitija	Lithuanian	SZ	LTG-1179
Zemaitija	Lithuanian	SZ	LTG-1180
Zemaitija	Lithuanian	SZ	LTG-1184
Zemaitija	Lithuanian	SZ	LTG-1192
Zemaitija	Lithuanian	SZ	LTG-1198
Zemaitija	Lithuanian	SZ	LTG-1199
Zemaitija	Lithuanian	SZ	LTG-1205
Zemaitija	Lithuanian	SZ	LTG-1206
Zemaitija	Lithuanian	SZ	LTG-1261
Zemaitija	Lithuanian	SZ	LTG-1262
Vidzeme	Latvian	Vidzeme	26118	Reščenko R. Whole-genome sequencing of 502 individuals from Latvia: The first step towards a 442 population-specific reference of genetic variation. International Journal of Molecular Sciences. 443 2023;24(20).
Vidzeme	Latvian	Vidzeme	27739
Vidzeme	Latvian	Vidzeme	30248
Vidzeme	Latvian	Vidzeme	33508
Vidzeme	Latvian	Vidzeme	33653
Vidzeme	Latvian	Vidzeme	34015
Vidzeme	Latvian	Vidzeme	34237
Vidzeme	Latvian	Vidzeme	34330
Vidzeme	Latvian	Vidzeme	34347
Vidzeme	Latvian	Vidzeme	34373
Vidzeme	Latvian	Vidzeme	35079
Vidzeme	Latvian	Vidzeme	35134
Vidzeme	Latvian	Vidzeme	35160
Vidzeme	Latvian	Vidzeme	35434
Vidzeme	Latvian	Vidzeme	35473
Vidzeme	Latvian	Vidzeme	35638
Vidzeme	Latvian	Vidzeme	35659
Vidzeme	Latvian	Vidzeme	35752
Vidzeme	Latvian	Vidzeme	35827
Vidzeme	Latvian	Vidzeme	36080
Vidzeme	Latvian	Vidzeme	36173
Vidzeme	Latvian	Vidzeme	36258
Vidzeme	Latvian	Vidzeme	36509
Vidzeme	Latvian	Vidzeme	36566
Vidzeme	Latvian	Vidzeme	36803
Vidzeme	Latvian	Vidzeme	36808
Vidzeme	Latvian	Vidzeme	36853
Vidzeme	Latvian	Vidzeme	36868
Vidzeme	Latvian	Vidzeme	37017
Vidzeme	Latvian	Vidzeme	37018
Vidzeme	Latvian	Vidzeme	37019
Vidzeme	Latvian	Vidzeme	37037
Vidzeme	Latvian	Vidzeme	37043
Vidzeme	Latvian	Vidzeme	37045
Vidzeme	Latvian	Vidzeme	37046
Vidzeme	Latvian	Vidzeme	37048
Vidzeme	Latvian	Vidzeme	38741
Vidzeme	Latvian	Vidzeme	38742
Vidzeme	Latvian	Vidzeme	38794
Vidzeme	Latvian	Vidzeme	38827
Vidzeme	Latvian	Vidzeme	40148
Vidzeme	Latvian	Vidzeme	41473
Vidzeme	Latvian	Vidzeme	42016
Vidzeme	Latvian	Vidzeme	42543
Vidzeme	Latvian	Vidzeme	43769
Vidzeme	Latvian	Vidzeme	43834
Vidzeme	Latvian	Vidzeme	44301
Vidzeme	Latvian	Vidzeme	44834
Vidzeme	Latvian	Vidzeme	44967
Vidzeme	Latvian	Vidzeme	45068
Vidzeme	Latvian	Vidzeme	45233
Vidzeme	Latvian	Vidzeme	45494
Vidzeme	Latvian	Vidzeme	45789
Vidzeme	Latvian	Vidzeme	46005
Vidzeme	Latvian	Vidzeme	48279
Vidzeme	Latvian	Vidzeme	50451
Vidzeme	Latvian	Vidzeme	50453
Vidzeme	Latvian	Vidzeme	50459
Vidzeme	Latvian	Vidzeme	53219
Vidzeme	Latvian	Vidzeme	53223
Vidzeme	Latvian	Vidzeme	53610
Vidzeme	Latvian	Vidzeme	53702
Vidzeme	Latvian	Vidzeme	54011
Vidzeme	Latvian	Vidzeme	54570
Vidzeme	Latvian	Vidzeme	54571
Vidzeme	Latvian	Vidzeme	54730
Vidzeme	Latvian	Vidzeme	54732
Vidzeme	Latvian	Vidzeme	54812
Vidzeme	Latvian	Vidzeme	54823
Vidzeme	Latvian	Vidzeme	54863
Vidzeme	Latvian	Vidzeme	54864
Vidzeme	Latvian	Vidzeme	54895
Vidzeme	Latvian	Vidzeme	55098
Vidzeme	Latvian	Vidzeme	55137
Vidzeme	Latvian	Vidzeme	55210
Vidzeme	Latvian	Vidzeme	55211
Vidzeme	Latvian	Vidzeme	55295
Vidzeme	Latvian	Vidzeme	55296
Vidzeme	Latvian	Vidzeme	55302
Vidzeme	Latvian	Vidzeme	55429
Vidzeme	Latvian	Vidzeme	55469
Vidzeme	Latvian	Vidzeme	55470
Vidzeme	Latvian	Vidzeme	55528
Vidzeme	Latvian	Vidzeme	55556
Vidzeme	Latvian	Vidzeme	55588
Vidzeme	Latvian	Vidzeme	55671
Vidzeme	Latvian	Vidzeme	55738
Vidzeme	Latvian	Vidzeme	55979
Vidzeme	Latvian	Vidzeme	56232
Vidzeme	Latvian	Vidzeme	56425
Vidzeme	Latvian	Vidzeme	56701
Vidzeme	Latvian	Vidzeme	56728
Vidzeme	Latvian	Vidzeme	56779
Vidzeme	Latvian	Vidzeme	56851
Vidzeme	Latvian	Vidzeme	56870
Vidzeme	Latvian	Vidzeme	56911
Vidzeme	Latvian	Vidzeme	57109
Vidzeme	Latvian	Vidzeme	57190
Vidzeme	Latvian	Vidzeme	57554
Vidzeme	Latvian	Vidzeme	58245
Vidzeme	Latvian	Vidzeme	58288
Aukstaitija	Lithuanian	WA	LTG-300	Urnikyte A. Patterns of genetic structure and adaptive positive selection in the Lithuanian 416 population from high-density SNP Data. Scientific Reports. 2019;9(1).
Aukstaitija	Lithuanian	WA	LTG-301
Aukstaitija	Lithuanian	WA	LTG-309
Aukstaitija	Lithuanian	WA	LTG-310
Aukstaitija	Lithuanian	WA	LTG-314
Aukstaitija	Lithuanian	WA	LTG-323
Aukstaitija	Lithuanian	WA	LTG-355
Aukstaitija	Lithuanian	WA	LTG-362
Aukstaitija	Lithuanian	WA	LTG-372
Aukstaitija	Lithuanian	WA	LTG-373
Aukstaitija	Lithuanian	WA	LTG-375
Aukstaitija	Lithuanian	WA	LTG-376
Aukstaitija	Lithuanian	WA	LTG-379
Aukstaitija	Lithuanian	WA	LTG-385
Aukstaitija	Lithuanian	WA	LTG-439
Aukstaitija	Lithuanian	WA	LTG-440
Aukstaitija	Lithuanian	WA	LTG-441
Aukstaitija	Lithuanian	WA	LTG-442
Aukstaitija	Lithuanian	WA	LTG-445
Aukstaitija	Lithuanian	WA	LTG-450
Aukstaitija	Lithuanian	WA	LTG-451
Aukstaitija	Lithuanian	WA	LTG-454
Aukstaitija	Lithuanian	WA	LTG-458
Aukstaitija	Lithuanian	WA	LTG-459
Aukstaitija	Lithuanian	WA	LTG-462
Aukstaitija	Lithuanian	WA	LTG-465
Aukstaitija	Lithuanian	WA	LTG-466
Aukstaitija	Lithuanian	WA	LTG-470
Aukstaitija	Lithuanian	WA	LTG-471
Aukstaitija	Lithuanian	WA	LTG-473
Aukstaitija	Lithuanian	WA	LTG-474
Aukstaitija	Lithuanian	WA	LTG-477
Aukstaitija	Lithuanian	WA	LTG-478
Aukstaitija	Lithuanian	WA	LTG-480
Aukstaitija	Lithuanian	WA	LTG-483
Aukstaitija	Lithuanian	WA	LTG-484
Aukstaitija	Lithuanian	WA	LTG-493
Aukstaitija	Lithuanian	WA	LTG-494
Aukstaitija	Lithuanian	WA	LTG-497
Aukstaitija	Lithuanian	WA	LTG-502
Aukstaitija	Lithuanian	WA	LTG-508
Aukstaitija	Lithuanian	WA	LTG-509
Aukstaitija	Lithuanian	WA	LTG-513
Aukstaitija	Lithuanian	WA	LTG-514
Aukstaitija	Lithuanian	WA	LTG-515
Aukstaitija	Lithuanian	WA	LTG-516
Aukstaitija	Lithuanian	WA	LTG-594
Aukstaitija	Lithuanian	WA	LTG-595
Aukstaitija	Lithuanian	WA	LTG-597
Aukstaitija	Lithuanian	WA	LTG-598
Aukstaitija	Lithuanian	WA	LTG-603
Aukstaitija	Lithuanian	WA	LTG-604
Aukstaitija	Lithuanian	WA	LTG-610
Aukstaitija	Lithuanian	WA	LTG-611
Aukstaitija	Lithuanian	WA	LTG-613
Aukstaitija	Lithuanian	WA	LTG-614
Aukstaitija	Lithuanian	WA	LTG-616
Aukstaitija	Lithuanian	WA	LTG-617
Aukstaitija	Lithuanian	WA	LTG-623
Aukstaitija	Lithuanian	WA	LTG-625
Aukstaitija	Lithuanian	WA	LTG-626
Aukstaitija	Lithuanian	WA	LTG-637
Aukstaitija	Lithuanian	WA	LTG-638
Aukstaitija	Lithuanian	WA	LTG-814
Aukstaitija	Lithuanian	WA	LTG-927
Aukstaitija	Lithuanian	WA	LTG-992
Aukstaitija	Lithuanian	WA	LTG-993
Aukstaitija	Lithuanian	WA	LTG-998
Aukstaitija	Lithuanian	WA	LTG-999
Aukstaitija	Lithuanian	WA	LTG-1091
Aukstaitija	Lithuanian	WA	LTG-1208
Aukstaitija	Lithuanian	WA	LTG-1209
Aukstaitija	Lithuanian	WA	LTG-1333
Aukstaitija	Lithuanian	WA	LTG-1334
Aukstaitija	Lithuanian	WA	LTG-1355
Aukstaitija	Lithuanian	WA	LTG-1381
Zemaitija	Lithuanian	WZ	LTG-529
Zemaitija	Lithuanian	WZ	LTG-531
Zemaitija	Lithuanian	WZ	LTG-532
Zemaitija	Lithuanian	WZ	LTG-536
Zemaitija	Lithuanian	WZ	LTG-539
Zemaitija	Lithuanian	WZ	LTG-540
Zemaitija	Lithuanian	WZ	LTG-543
Zemaitija	Lithuanian	WZ	LTG-545
Zemaitija	Lithuanian	WZ	LTG-546
Zemaitija	Lithuanian	WZ	LTG-550
Zemaitija	Lithuanian	WZ	LTG-553
Zemaitija	Lithuanian	WZ	LTG-554
Zemaitija	Lithuanian	WZ	LTG-564
Zemaitija	Lithuanian	WZ	LTG-566
Zemaitija	Lithuanian	WZ	LTG-567
Zemaitija	Lithuanian	WZ	LTG-570
Zemaitija	Lithuanian	WZ	LTG-573
Zemaitija	Lithuanian	WZ	LTG-574
Zemaitija	Lithuanian	WZ	LTG-583
Zemaitija	Lithuanian	WZ	LTG-584
Zemaitija	Lithuanian	WZ	LTG-587
Zemaitija	Lithuanian	WZ	LTG-591
Zemaitija	Lithuanian	WZ	LTG-592
Zemaitija	Lithuanian	WZ	LTG-664
Zemaitija	Lithuanian	WZ	LTG-751
Zemaitija	Lithuanian	WZ	LTG-901
Zemaitija	Lithuanian	WZ	LTG-908
Zemaitija	Lithuanian	WZ	LTG-910
Zemaitija	Lithuanian	WZ	LTG-924
Zemaitija	Lithuanian	WZ	LTG-926
Zemaitija	Lithuanian	WZ	LTG-929
Zemaitija	Lithuanian	WZ	LTG-933
Zemaitija	Lithuanian	WZ	LTG-935
Zemaitija	Lithuanian	WZ	LTG-936
Zemaitija	Lithuanian	WZ	LTG-938
Zemaitija	Lithuanian	WZ	LTG-944
Zemaitija	Lithuanian	WZ	LTG-947
Zemaitija	Lithuanian	WZ	LTG-948
Zemaitija	Lithuanian	WZ	LTG-1321
Zemaitija	Lithuanian	WZ	LTG-1325
Zemaitija	Lithuanian	WZ	LTG-1386
Zemaitija	Lithuanian	WZ	LTG-1387
Zemaitija	Lithuanian	WZ	LTG-1406
Aukstaitija	Lithuanian	WA	LTG-356
Zemaitija	Lithuanian	NZ	LTG-972
Zemaitija	Lithuanian	SZ	LTG-1097
Zemaitija	Lithuanian	SZ	LTG-1099
Aukstaitija	Lithuanian	SA	LTG-1427
Aukstaitija	Lithuanian	EA	LTG-64
Aukstaitija	Lithuanian	SA	LTG-781
Aukstaitija	Lithuanian	EA	LTG-223
Zemaitija	Lithuanian	SZ	LTG-1162
Latgale	Latvian	Latgale	57553	Reščenko R. Whole-genome sequencing of 502 individuals from Latvia: The first step towards a 442 population-specific reference of genetic variation. International Journal of Molecular Sciences. 443 2023;24(20).
Vidzeme	Latvian	Vidzeme	56955
Latgale	Latvian	Latgale	36088
Semigallia	Latvian	Semigallia	27841
Vidzeme	Latvian	Vidzeme	55428
Riga	Latvian	Riga	41790
Vidzeme	Latvian	Vidzeme	54429
Courland	Latvian	Courland	40811
Vidzeme	Latvian	NA	55636
Vidzeme	Latvian	NA	40366
Brahmins from Uttar Pradesh	Indian_(Indo_European)	177e	177e	Metspalu M. Shared and unique components of human population structure and genome-wide 431 signals of positive selection in South Asia. The American Journal of Human Genetics. 432 2011;89(6):731–44.
Kshatriya	Indian_(Indo_European)	195	195
Kshatriya	Indian_(Indo_European)	198	198
Kshatriya	Indian_(Indo_European)	199e	199e
Kshatriya	Indian_(Indo_European)	201	201
Kshatriya	Indian_(Indo_European)	204e	204e
Kshatriya	Indian_(Indo_European)	208e	208e
Kshatriya	Indian_(Indo_European)	209e	209e
Asur	Indian_(Austroasiatic)	226	226	Chaubey G. Population genetic structure in Indian Austroasiatic speakers: The role of landscape 454 barriers and sex-specific admixture. Molecular Biology and Evolution. 2010;28(2):1013–24.
Kol	Indian_(Indo_European)	288	288	Metspalu M. Shared and unique components of human population structure and genome-wide 431 signals of positive selection in South Asia. The American Journal of Human Genetics. 432
Kol	Indian_(Indo_European)	290	290
Kol	Indian_(Indo_European)	296e	296e
Kol	Indian_(Indo_European)	298	298
Kol	Indian_(Indo_European)	306	306
Kol	Indian_(Indo_European)	308e	308e
Kol	Indian_(Indo_European)	309e	309e
Kol	Indian_(Indo_European)	310e	310e
Kol	Indian_(Indo_European)	314	314
Kol	Indian_(Indo_European)	319	319
Kol	Indian_(Indo_European)	321e	321e
Kol	Indian_(Indo_European)	323	323
Kol	Indian_(Indo_European)	328e	328e
Kol	Indian_(Indo_European)	330e	330e
Kol	Indian_(Indo_European)	332	332
Kol	Indian_(Indo_European)	335e	335e
Ho	Indian_(Austroasiatic)	480	480
Juang	Indian_(Austroasiatic)	A41	A41	Chaubey G. Population genetic structure in Indian Austroasiatic speakers: The role of landscape 454 barriers and sex-specific admixture. Molecular Biology and Evolution. 2010;28(2):1013–24.
Meena	Indian_(Indo_European)	A105	A105	Metspalu M. Shared and unique components of human population structure and genome-wide 431 signals of positive selection in South Asia. The American Journal of Human Genetics. 432
Kanjars	Indian_(Indo_European)	A141	A141
Kanjars	Indian_(Indo_European)	A143	A143
Chamar	Indian_(Indo_European)	A253	A253
Chamar	Indian_(Indo_European)	A259	A259
Chamar	Indian_(Indo_European)	A260	A260
Chamar	Indian_(Indo_European)	A261	A261
Chamar	Indian_(Indo_European)	A266	A266
Chamar	Indian_(Indo_European)	A268	A268
Lambadi	Indian_(Dravidian)	A311	A311
Dusadh	Indian_(Indo_European)	A386	A386
Dusadh	Indian_(Indo_European)	A387	A387
Dusadh	Indian_(Indo_European)	A388	A388
Dusadh	Indian_(Indo_European)	A392	A392
Dusadh	Indian_(Indo_European)	A393	A393
Dusadh	Indian_(Indo_European)	A394	A394
Dusadh	Indian_(Indo_European)	A395	A395
Dusadh	Indian_(Indo_European)	A396	A396
Dusadh	Indian_(Indo_European)	A397	A397
Asur	Indian_(Austroasiatic)	ASUR350	ASUR350	Chaubey G. Population genetic structure in Indian Austroasiatic speakers: The role of landscape 454 barriers and sex-specific admixture. Molecular Biology and Evolution. 2010;28(2):1013–24.
Bengali	Indian_(Indo_European)	Bengali1	Bengali1	Metspalu M. Shared and unique components of human population structure and genome-wide 431 signals of positive selection in South Asia. The American Journal of Human Genetics. 432
Brahmins from Uttar Pradesh	Indian_(Indo_European)	BR008	BR008
Brahmins from Uttar Pradesh	Indian_(Indo_European)	BR052	BR052
Brahmins from Uttar Pradesh	Indian_(Indo_European)	BR084	BR084
Brahmins from Uttar Pradesh	Indian_(Indo_European)	BRG001	BRG001
Chenchus	Indian_(Dravidian)	CHEND85	CHEND85
Chenchus	Indian_(Dravidian)	CHEND90	CHEND90
Chenchus	Indian_(Dravidian)	CHEND95	CHEND95
Chenchus	Indian_(Dravidian)	CHEND96	CHEND96
Bhunjia	Indian_(Indo_European)	D201	D201
Tharus	Indian_(Indo_European)	D238	D238
Tharus	Indian_(Indo_European)	D254	D254
Tharus	Indian_(Indo_European)	D260	D260
Meghawal	Indian_(Indo_European)	D442	D442
Dusadh	Indian_(Indo_European)	D494	D494
Brahmins from Uttar Pradesh	Indian_(Indo_European)	DEL007	DEL007
Dharkars	Indian_(Indo_European)	DH001	DH001
Naga	Indian_(Sino_Tibetan)	EInaga146	EInaga146	Tätte K. The genetic legacy of continental scale admixture in Indian Austroasiatic speakers. 448 Scientific Reports. 2019;9(1).
Nyishi	Indian_(Sino_Tibetan)	EInyshiD148	EInyshiD148
Nyishi	Indian_(Sino_Tibetan)	EInyshiD397	EInyshiD397
Nyishi	Indian_(Sino_Tibetan)	EInyshiD399	EInyshiD399
Nyishi	Indian_(Sino_Tibetan)	EInyshiD401	EInyshiD401
Kuki	Indian_(Sino_Tibetan)	EIn1	EIn1
Hmar	Indian_(Sino_Tibetan)	EIna04	EIna04
Hmar	Indian_(Sino_Tibetan)	EIna06	EIna06
Kuki	Indian_(Sino_Tibetan)	EInC04	EInC04
Mizo	Indian_(Sino_Tibetan)	EInEI04	EInEI04
Mizo	Indian_(Sino_Tibetan)	EInEI08	EInEI08
Hmar	Indian_(Sino_Tibetan)	EInH02	EInH02
Hmar	Indian_(Sino_Tibetan)	EInH12	EInH12
Mizo	Indian_(Sino_Tibetan)	EInHu01	EInHu01
Kom	Indian_(Sino_Tibetan)	EInK03	EInK03
Kom	Indian_(Sino_Tibetan)	EInK06	EInK06
Kuki	Indian_(Sino_Tibetan)	EInL01	EInL01
Kuki	Indian_(Sino_Tibetan)	EInL33	EInL33
Kuki	Indian_(Sino_Tibetan)	EInLT12	EInLT12
Mizo	Indian_(Sino_Tibetan)	EInMiz70	EInMiz70
Mizo	Indian_(Sino_Tibetan)	EInMiz71	EInMiz71
Kuki	Indian_(Sino_Tibetan)	EIndiaC01	EIndiaC01
Brahmins from Uttar Pradesh	Indian_(Indo_European)	evo9	evo9	Metspalu M. Shared and unique components of human population structure and genome-wide 431 signals of positive selection in South Asia. The American Journal of Human Genetics. 432
Kurmi	Indian_(Indo_European)	evo10	evo10
Kanjars	Indian_(Indo_European)	evo32	evo32
Kanjars	Indian_(Indo_European)	evo33	evo33
Kanjars	Indian_(Indo_European)	evo34	evo34
Kanjars	Indian_(Indo_European)	evo35	evo35
Kanjars	Indian_(Indo_European)	evo36	evo36
Kanjars	Indian_(Indo_European)	evo37	evo37
Kanjars	Indian_(Indo_European)	evo38	evo38
Chamar	Indian_(Indo_European)	evo40	evo40
Chamar	Indian_(Indo_European)	evo41	evo41
Chamar	Indian_(Indo_European)	evo42	evo42
Chamar	Indian_(Indo_European)	evo43	evo43
Santhal	Indian_(Austroasiatic)	G22	G22	Chaubey G. Population genetic structure in Indian Austroasiatic speakers: The role of landscape 454 barriers and sex-specific admixture. Molecular Biology and Evolution. 2010;28(2):1013–24.
Gond	Indian_(Dravidian)	G53	G53	Metspalu M. Shared and unique components of human population structure and genome-wide 431 signals of positive selection in South Asia. The American Journal of Human Genetics. 432
Garo	Indian_(Sino_Tibetan)	GA1	GA1	Chaubey G. Population genetic structure in Indian Austroasiatic speakers: The role of landscape 454 barriers and sex-specific admixture. Molecular Biology and Evolution. 2010;28(2):1013–24.
Garo	Indian_(Sino_Tibetan)	GA13	GA13
Garo	Indian_(Sino_Tibetan)	GA23	GA23
Garo	Indian_(Sino_Tibetan)	GA24	GA24
Gujjar	Indian_(Indo_European)	GJ2	GJ2	Pathak AK. The genetic ancestry of modern Indus Valley populations from Northwest India. The 450 American Journal of Human Genetics. 2018;103(6):918–29.
Gujjar	Indian_(Indo_European)	GJ16	GJ16
Gujjar	Indian_(Indo_European)	GJ17	GJ17
Gujjar	Indian_(Indo_European)	GJ20	GJ20
Gujjar	Indian_(Indo_European)	GJ21	GJ21
Gujjar	Indian_(Indo_European)	GJ24	GJ24
Gujjar	Indian_(Indo_European)	GJ27	GJ27
Gujjar	Indian_(Indo_European)	GJ30	GJ30
Gujjar	Indian_(Indo_European)	GJ32	GJ32
Gujjar	Indian_(Indo_European)	GJ33	GJ33
Gujjar	Indian_(Indo_European)	GJ36	GJ36
Gujjar	Indian_(Indo_European)	GJ37	GJ37
Gujjar	Indian_(Indo_European)	GJ40	GJ40
Gujjar	Indian_(Indo_European)	GJ42	GJ42
Gujjar	Indian_(Indo_European)	GJ43	GJ43
Gond	Indian_(Dravidian)	GONC1	GONC1	Metspalu M. Shared and unique components of human population structure and genome-wide 431 signals of positive selection in South Asia. The American Journal of Human Genetics. 432
Gond	Indian_(Dravidian)	GONC5	GONC5
Gond	Indian_(Dravidian)	GONC8	GONC8
Brahmins from Uttaranchal	Indian_(Indo_European)	H1	H1
Dharkars	Indian_(Indo_European)	HA023	HA023
Dharkars	Indian_(Indo_European)	HA029	HA029
Dharkars	Indian_(Indo_European)	HA030	HA030
Dharkars	Indian_(Indo_European)	HA037	HA037
Dharkars	Indian_(Indo_European)	HA038	HA038
Dharkars	Indian_(Indo_European)	HA039	HA039
Dharkars	Indian_(Indo_European)	HA040	HA040
Dharkars	Indian_(Indo_European)	HA041	HA041
Dharkars	Indian_(Indo_European)	HA042	HA042
Dharkars	Indian_(Indo_European)	HA045	HA045
Dharkars	Indian_(Indo_European)	HA048	HA048
Telugu	Indian_(Dravidian)	HG03713	HG03713	The 1000 Genomes Project Consortium, Corresponding authors, Auton A, Abecasis GR, Steering 445 committee, Altshuler DM (Co-Chair), et al. A global reference for human genetic variation. Nature. 446 2015;526(7571):68–74.
Telugu	Indian_(Dravidian)	HG03714	HG03714
Telugu	Indian_(Dravidian)	HG03716	HG03716
Telugu	Indian_(Dravidian)	HG03717	HG03717
Telugu	Indian_(Dravidian)	HG03718	HG03718
Telugu	Indian_(Dravidian)	HG03720	HG03720
Telugu	Indian_(Dravidian)	HG03722	HG03722
Telugu	Indian_(Dravidian)	HG03727	HG03727
Telugu	Indian_(Dravidian)	HG03729	HG03729
Telugu	Indian_(Dravidian)	HG03730	HG03730
Telugu	Indian_(Dravidian)	HG03731	HG03731
Telugu	Indian_(Dravidian)	HG03742	HG03742
Telugu	Indian_(Dravidian)	HG03770	HG03770
Telugu	Indian_(Dravidian)	HG03771	HG03771
Telugu	Indian_(Dravidian)	HG03772	HG03772
Telugu	Indian_(Dravidian)	HG03773	HG03773
Telugu	Indian_(Dravidian)	HG03774	HG03774
Telugu	Indian_(Dravidian)	HG03775	HG03775
Telugu	Indian_(Dravidian)	HG03777	HG03777
Telugu	Indian_(Dravidian)	HG03778	HG03778
Telugu	Indian_(Dravidian)	HG03779	HG03779
Telugu	Indian_(Dravidian)	HG03780	HG03780
Telugu	Indian_(Dravidian)	HG03781	HG03781
Telugu	Indian_(Dravidian)	HG03782	HG03782
Telugu	Indian_(Dravidian)	HG03784	HG03784
Telugu	Indian_(Dravidian)	HG03785	HG03785
Telugu	Indian_(Dravidian)	HG03786	HG03786
Telugu	Indian_(Dravidian)	HG03787	HG03787
Telugu	Indian_(Dravidian)	HG03788	HG03788
Telugu	Indian_(Dravidian)	HG03789	HG03789
Telugu	Indian_(Dravidian)	HG03790	HG03790
Telugu	Indian_(Dravidian)	HG03792	HG03792
Telugu	Indian_(Dravidian)	HG03861	HG03861
Telugu	Indian_(Dravidian)	HG03862	HG03862
Telugu	Indian_(Dravidian)	HG03863	HG03863
Telugu	Indian_(Dravidian)	HG03864	HG03864
Telugu	Indian_(Dravidian)	HG03866	HG03866
Telugu	Indian_(Dravidian)	HG03867	HG03867
Telugu	Indian_(Dravidian)	HG03868	HG03868
Telugu	Indian_(Dravidian)	HG03869	HG03869
Telugu	Indian_(Dravidian)	HG03870	HG03870
Telugu	Indian_(Dravidian)	HG03871	HG03871
Telugu	Indian_(Dravidian)	HG03872	HG03872
Telugu	Indian_(Dravidian)	HG03873	HG03873
Telugu	Indian_(Dravidian)	HG03874	HG03874
Telugu	Indian_(Dravidian)	HG03875	HG03875
Telugu	Indian_(Dravidian)	HG03882	HG03882
Telugu	Indian_(Dravidian)	HG03960	HG03960
Telugu	Indian_(Dravidian)	HG03963	HG03963
Telugu	Indian_(Dravidian)	HG03965	HG03965
Telugu	Indian_(Dravidian)	HG03967	HG03967
Telugu	Indian_(Dravidian)	HG03968	HG03968
Telugu	Indian_(Dravidian)	HG03969	HG03969
Telugu	Indian_(Dravidian)	HG03971	HG03971
Telugu	Indian_(Dravidian)	HG03973	HG03973
Telugu	Indian_(Dravidian)	HG03974	HG03974
Telugu	Indian_(Dravidian)	HG03976	HG03976
Telugu	Indian_(Dravidian)	HG03977	HG03977
Telugu	Indian_(Dravidian)	HG03978	HG03978
Telugu	Indian_(Dravidian)	HG04001	HG04001
Telugu	Indian_(Dravidian)	HG04002	HG04002
Telugu	Indian_(Dravidian)	HG04014	HG04014
Telugu	Indian_(Dravidian)	HG04015	HG04015
Telugu	Indian_(Dravidian)	HG04017	HG04017
Telugu	Indian_(Dravidian)	HG04018	HG04018
Telugu	Indian_(Dravidian)	HG04019	HG04019
Telugu	Indian_(Dravidian)	HG04020	HG04020
Telugu	Indian_(Dravidian)	HG04022	HG04022
Telugu	Indian_(Dravidian)	HG04023	HG04023
Telugu	Indian_(Dravidian)	HG04025	HG04025
Telugu	Indian_(Dravidian)	HG04026	HG04026
Telugu	Indian_(Dravidian)	HG04054	HG04054
Telugu	Indian_(Dravidian)	HG04056	HG04056
Telugu	Indian_(Dravidian)	HG04059	HG04059
Telugu	Indian_(Dravidian)	HG04060	HG04060
Telugu	Indian_(Dravidian)	HG04061	HG04061
Telugu	Indian_(Dravidian)	HG04062	HG04062
Telugu	Indian_(Dravidian)	HG04063	HG04063
Telugu	Indian_(Dravidian)	HG04070	HG04070
Telugu	Indian_(Dravidian)	HG04076	HG04076
Telugu	Indian_(Dravidian)	HG04080	HG04080
Telugu	Indian_(Dravidian)	HG04090	HG04090
Telugu	Indian_(Dravidian)	HG04093	HG04093
Telugu	Indian_(Dravidian)	HG04094	HG04094
Telugu	Indian_(Dravidian)	HG04096	HG04096
Telugu	Indian_(Dravidian)	HG04098	HG04098
Telugu	Indian_(Dravidian)	HG04118	HG04118
Telugu	Indian_(Dravidian)	HG04198	HG04198
Telugu	Indian_(Dravidian)	HG04200	HG04200
Telugu	Indian_(Dravidian)	HG04202	HG04202
Telugu	Indian_(Dravidian)	HG04206	HG04206
Telugu	Indian_(Dravidian)	HG04209	HG04209
Telugu	Indian_(Dravidian)	HG04211	HG04211
Telugu	Indian_(Dravidian)	HG04212	HG04212
Telugu	Indian_(Dravidian)	HG04214	HG04214
Telugu	Indian_(Dravidian)	HG04216	HG04216
Telugu	Indian_(Dravidian)	HG04219	HG04219
Telugu	Indian_(Dravidian)	HG04222	HG04222
Telugu	Indian_(Dravidian)	HG04225	HG04225
Telugu	Indian_(Dravidian)	HG04235	HG04235
Telugu	Indian_(Dravidian)	HG04238	HG04238
Telugu	Indian_(Dravidian)	HG04239	HG04239
Hakkipikki	Indian_(Dravidian)	HLKP241	HLKP241	Metspalu M. Shared and unique components of human population structure and genome-wide 431 signals of positive selection in South Asia. The American Journal of Human Genetics. 432
Hakkipikki	Indian_(Dravidian)	HLKP243	HLKP243
Hakkipikki	Indian_(Dravidian)	HLKP245	HLKP245
Hakkipikki	Indian_(Dravidian)	HLKP252	HLKP252
Ho	Indian_(Austroasiatic)	HO434	HO434	Chaubey G. Population genetic structure in Indian Austroasiatic speakers: The role of landscape 454 barriers and sex-specific admixture. Molecular Biology and Evolution. 2010;28(2):1013–24.
Ho	Indian_(Austroasiatic)	HO438	HO438
Ho	Indian_(Austroasiatic)	HO446	HO446
Ho	Indian_(Austroasiatic)	HO470	HO470
Parsi	Indian_(Indo_European)	Parsi2	Parsi2	Chaubey G, Ayub Q, Rai N, Prakash S, Mushrif-Tripathy V, Mezzavilla M, et al. “Like sugar in 452 milk”: reconstructing the genetic history of the Parsi population. Genome Biol. 2017;18(1).
Parsi	Indian_(Indo_European)	Parsi4	Parsi4
Parsi	Indian_(Indo_European)	Parsi7	Parsi7
Parsi	Indian_(Indo_European)	Parsi8	Parsi8
Parsi	Indian_(Indo_European)	Parsi10	Parsi10
Parsi	Indian_(Indo_European)	Parsi11	Parsi11
Parsi	Indian_(Indo_European)	Parsi13	Parsi13
Parsi	Indian_(Indo_European)	Parsi24	Parsi24
Parsi	Indian_(Indo_European)	Parsi26	Parsi26
Parsi	Indian_(Indo_European)	Parsi34	Parsi34
Parsi	Indian_(Indo_European)	ParsiZ177	ParsiZ177
Parsi	Indian_(Indo_European)	ParsiZ178	ParsiZ178
Parsi	Indian_(Indo_European)	ParsiZ179	ParsiZ179
Parsi	Indian_(Indo_European)	ParsiZ180	ParsiZ180
Parsi	Indian_(Indo_European)	ParsiZ181	ParsiZ181
Parsi	Indian_(Indo_European)	ParsiZ182	ParsiZ182
Parsi	Indian_(Indo_European)	ParsiZ183	ParsiZ183
Parsi	Indian_(Indo_European)	ParsiZ185	ParsiZ185
Parsi	Indian_(Indo_European)	ParsiZ186	ParsiZ186
Juang	Indian_(Austroasiatic)	JUANA48	JUANA48	Chaubey G. Population genetic structure in Indian Austroasiatic speakers: The role of landscape 454 barriers and sex-specific admixture. Molecular Biology and Evolution. 2010;28(2):1013–24.
Kharia	Indian_(Austroasiatic)	KH1	KH1
Kharia	Indian_(Austroasiatic)	KH15	KH15
Khasi	Indian_(Austroasiatic)	KHL4	KHL4
Khasi	Indian_(Austroasiatic)	KHP3	KHP3
Khasi	Indian_(Austroasiatic)	KHP4	KHP4
Kamboj	Indian_(Indo_European)	KJ02	KJ02	Pathak AK. The genetic ancestry of modern Indus Valley populations from Northwest India. The 450 American Journal of Human Genetics. 2018;103(6):918–29.
Kamboj	Indian_(Indo_European)	KJ03	KJ03
Kamboj	Indian_(Indo_European)	KJ05	KJ05
Kamboj	Indian_(Indo_European)	KJ06	KJ06
Kamboj	Indian_(Indo_European)	KJ09	KJ09
Kamboj	Indian_(Indo_European)	KJ12	KJ12
Kamboj	Indian_(Indo_European)	KJ26	KJ26
Kamboj	Indian_(Indo_European)	KJ27	KJ27
Kamboj	Indian_(Indo_European)	KJ28	KJ28
Kamboj	Indian_(Indo_European)	KJ29	KJ29
Kamboj	Indian_(Indo_European)	KJ31	KJ31
Kamboj	Indian_(Indo_European)	KJ32	KJ32
Kamboj	Indian_(Indo_European)	KJ34	KJ34
Kamboj	Indian_(Indo_European)	KJ38	KJ38
Kurumba	Indian_(Dravidian)	KUR1	KUR1	Metspalu M. Shared and unique components of human population structure and genome-wide 431 signals of positive selection in South Asia. The American Journal of Human Genetics. 432
Kurumba	Indian_(Dravidian)	KUR2	KUR2
Kurumba	Indian_(Dravidian)	KUR3	KUR3
Kurumba	Indian_(Dravidian)	KUR4	KUR4
Mawasi	Indian_(Austroasiatic)	Mawasi1	Mawasi1
Muslim	Indian_(Indo_European)	MV003	MV003
Muslim	Indian_(Indo_European)	MV009	MV009
Muslim	Indian_(Indo_European)	MV012	MV012
Muslim	Indian_(Indo_European)	MV013	MV013
Muslim	Indian_(Indo_European)	MV015	MV015
Gujarati	Indian_(Indo_European)	NA20845	NA20845	The 1000 Genomes Project Consortium, Corresponding authors, Auton A, Abecasis GR, Steering 445 committee, Altshuler DM (Co-Chair), et al. A global reference for human genetic variation. Nature. 446 2015;526(7571):68–74.
Gujarati	Indian_(Indo_European)	NA20846	NA20846
Gujarati	Indian_(Indo_European)	NA20847	NA20847
Gujarati	Indian_(Indo_European)	NA20849	NA20849
Gujarati	Indian_(Indo_European)	NA20850	NA20850
Gujarati	Indian_(Indo_European)	NA20851	NA20851
Gujarati	Indian_(Indo_European)	NA20852	NA20852
Gujarati	Indian_(Indo_European)	NA20853	NA20853
Gujarati	Indian_(Indo_European)	NA20854	NA20854
Gujarati	Indian_(Indo_European)	NA20856	NA20856
Gujarati	Indian_(Indo_European)	NA20858	NA20858
Gujarati	Indian_(Indo_European)	NA20859	NA20859
Gujarati	Indian_(Indo_European)	NA20861	NA20861
Gujarati	Indian_(Indo_European)	NA20862	NA20862
Gujarati	Indian_(Indo_European)	NA20863	NA20863
Gujarati	Indian_(Indo_European)	NA20864	NA20864
Gujarati	Indian_(Indo_European)	NA20866	NA20866
Gujarati	Indian_(Indo_European)	NA20867	NA20867
Gujarati	Indian_(Indo_European)	NA20868	NA20868
Gujarati	Indian_(Indo_European)	NA20869	NA20869
Gujarati	Indian_(Indo_European)	NA20870	NA20870
Gujarati	Indian_(Indo_European)	NA20872	NA20872
Gujarati	Indian_(Indo_European)	NA20874	NA20874
Gujarati	Indian_(Indo_European)	NA20875	NA20875
Gujarati	Indian_(Indo_European)	NA20876	NA20876
Gujarati	Indian_(Indo_European)	NA20877	NA20877
Gujarati	Indian_(Indo_European)	NA20878	NA20878
Gujarati	Indian_(Indo_European)	NA20881	NA20881
Gujarati	Indian_(Indo_European)	NA20882	NA20882
Gujarati	Indian_(Indo_European)	NA20884	NA20884
Gujarati	Indian_(Indo_European)	NA20885	NA20885
Gujarati	Indian_(Indo_European)	NA20886	NA20886
Gujarati	Indian_(Indo_European)	NA20887	NA20887
Gujarati	Indian_(Indo_European)	NA20888	NA20888
Gujarati	Indian_(Indo_European)	NA20889	NA20889
Gujarati	Indian_(Indo_European)	NA20890	NA20890
Gujarati	Indian_(Indo_European)	NA20891	NA20891
Gujarati	Indian_(Indo_European)	NA20892	NA20892
Gujarati	Indian_(Indo_European)	NA20894	NA20894
Gujarati	Indian_(Indo_European)	NA20895	NA20895
Gujarati	Indian_(Indo_European)	NA20896	NA20896
Gujarati	Indian_(Indo_European)	NA20897	NA20897
Gujarati	Indian_(Indo_European)	NA20899	NA20899
Gujarati	Indian_(Indo_European)	NA20900	NA20900
Gujarati	Indian_(Indo_European)	NA20901	NA20901
Gujarati	Indian_(Indo_European)	NA20902	NA20902
Gujarati	Indian_(Indo_European)	NA20903	NA20903
Gujarati	Indian_(Indo_European)	NA20904	NA20904
Gujarati	Indian_(Indo_European)	NA20905	NA20905
Gujarati	Indian_(Indo_European)	NA20906	NA20906
Gujarati	Indian_(Indo_European)	NA20908	NA20908
Gujarati	Indian_(Indo_European)	NA20910	NA20910
Gujarati	Indian_(Indo_European)	NA20911	NA20911
Gujarati	Indian_(Indo_European)	NA21086	NA21086
Gujarati	Indian_(Indo_European)	NA21087	NA21087
Gujarati	Indian_(Indo_European)	NA21088	NA21088
Gujarati	Indian_(Indo_European)	NA21089	NA21089
Gujarati	Indian_(Indo_European)	NA21090	NA21090
Gujarati	Indian_(Indo_European)	NA21091	NA21091
Gujarati	Indian_(Indo_European)	NA21092	NA21092
Gujarati	Indian_(Indo_European)	NA21093	NA21093
Gujarati	Indian_(Indo_European)	NA21094	NA21094
Gujarati	Indian_(Indo_European)	NA21095	NA21095
Gujarati	Indian_(Indo_European)	NA21097	NA21097
Gujarati	Indian_(Indo_European)	NA21098	NA21098
Gujarati	Indian_(Indo_European)	NA21099	NA21099
Gujarati	Indian_(Indo_European)	NA21100	NA21100
Gujarati	Indian_(Indo_European)	NA21101	NA21101
Gujarati	Indian_(Indo_European)	NA21102	NA21102
Gujarati	Indian_(Indo_European)	NA21103	NA21103
Gujarati	Indian_(Indo_European)	NA21104	NA21104
Gujarati	Indian_(Indo_European)	NA21105	NA21105
Gujarati	Indian_(Indo_European)	NA21106	NA21106
Gujarati	Indian_(Indo_European)	NA21107	NA21107
Gujarati	Indian_(Indo_European)	NA21108	NA21108
Gujarati	Indian_(Indo_European)	NA21109	NA21109
Gujarati	Indian_(Indo_European)	NA21110	NA21110
Gujarati	Indian_(Indo_European)	NA21111	NA21111
Gujarati	Indian_(Indo_European)	NA21112	NA21112
Gujarati	Indian_(Indo_European)	NA21113	NA21113
Gujarati	Indian_(Indo_European)	NA21114	NA21114
Gujarati	Indian_(Indo_European)	NA21115	NA21115
Gujarati	Indian_(Indo_European)	NA21116	NA21116
Gujarati	Indian_(Indo_European)	NA21117	NA21117
Gujarati	Indian_(Indo_European)	NA21118	NA21118
Gujarati	Indian_(Indo_European)	NA21119	NA21119
Gujarati	Indian_(Indo_European)	NA21120	NA21120
Gujarati	Indian_(Indo_European)	NA21122	NA21122
Gujarati	Indian_(Indo_European)	NA21123	NA21123
Gujarati	Indian_(Indo_European)	NA21124	NA21124
Gujarati	Indian_(Indo_European)	NA21125	NA21125
Gujarati	Indian_(Indo_European)	NA21126	NA21126
Gujarati	Indian_(Indo_European)	NA21127	NA21127
Gujarati	Indian_(Indo_European)	NA21128	NA21128
Gujarati	Indian_(Indo_European)	NA21129	NA21129
Gujarati	Indian_(Indo_European)	NA21130	NA21130
Gujarati	Indian_(Indo_European)	NA21133	NA21133
Gujarati	Indian_(Indo_European)	NA21135	NA21135
Gujarati	Indian_(Indo_European)	NA21137	NA21137
Gujarati	Indian_(Indo_European)	NA21141	NA21141
Gujarati	Indian_(Indo_European)	NA21142	NA21142
Gujarati	Indian_(Indo_European)	NA21143	NA21143
Gujarati	Indian_(Indo_European)	NA21144	NA21144
Naga	Indian_(Sino_Tibetan)	NAG129	NAG129	Metspalu M. Shared and unique components of human population structure and genome-wide 431 signals of positive selection in South Asia. The American Journal of Human Genetics. 432
Naga	Indian_(Sino_Tibetan)	NAG131	NAG131
Naga	Indian_(Sino_Tibetan)	NAG133	NAG133
Naga	Indian_(Sino_Tibetan)	NAG134	NAG134
Dhurwa	Indian_(Dravidian)	ORI23	ORI23
Bonda	Indian_(Austroasiatic)	ORI34	ORI34	Chaubey G. Population genetic structure in Indian Austroasiatic speakers: The role of landscape 454 barriers and sex-specific admixture. Molecular Biology and Evolution. 2010;28(2):1013–24.
Bonda	Indian_(Austroasiatic)	ORI35	ORI35
Bonda	Indian_(Austroasiatic)	ORI36	ORI36
Bonda	Indian_(Austroasiatic)	ORI37	ORI37
Gadaba	Indian_(Austroasiatic)	ORI88	ORI88
Savara	Indian_(Austroasiatic)	ORI93	ORI93
Piramalai Kallars	Indian_(Dravidian)	PK6415	PK6415	Metspalu M. Shared and unique components of human population structure and genome-wide 431 signals of positive selection in South Asia. The American Journal of Human Genetics. 432
Piramalai Kallars	Indian_(Dravidian)	PK6422	PK6422
Piramalai Kallars	Indian_(Dravidian)	PK6442	PK6442
Piramalai Kallars	Indian_(Dravidian)	PK6458	PK6458
Piramalai Kallars	Indian_(Dravidian)	PK6459	PK6459
Piramalai Kallars	Indian_(Dravidian)	PK6468	PK6468
Piramalai Kallars	Indian_(Dravidian)	PK6490	PK6490
Piramalai Kallars	Indian_(Dravidian)	PK6491	PK6491
Pulliyar	Indian_(Dravidian)	PULD151	PULD151
Pulliyar	Indian_(Dravidian)	PULD160	PULD160
Pulliyar	Indian_(Dravidian)	PULD162	PULD162
Pulliyar	Indian_(Dravidian)	PULD171	PULD171
Pulliyar	Indian_(Dravidian)	PULD172	PULD172
Ror	Indian_(Indo_European)	Ror10	Ror10	Pathak AK. The genetic ancestry of modern Indus Valley populations from Northwest India. The 450 American Journal of Human Genetics. 2018;103(6):918–29.
Ror	Indian_(Indo_European)	Ror11	Ror11
Ror	Indian_(Indo_European)	Ror12	Ror12
Ror	Indian_(Indo_European)	Ror17	Ror17
Ror	Indian_(Indo_European)	Ror20	Ror20
Ror	Indian_(Indo_European)	Ror25	Ror25
Ror	Indian_(Indo_European)	Ror29	Ror29
Ror	Indian_(Indo_European)	Ror37	Ror37
Ror	Indian_(Indo_European)	Ror44	Ror44
Ror	Indian_(Indo_European)	Ror45	Ror45
Ror	Indian_(Indo_European)	Ror49	Ror49
Ror	Indian_(Indo_European)	Ror52	Ror52
Ror	Indian_(Indo_European)	Ror55	Ror55
Ror	Indian_(Indo_European)	Ror56	Ror56
Ror	Indian_(Indo_European)	Ror83	Ror83
Savara	Indian_(Austroasiatic)	SAVOR105	SAVOR105	Chaubey G. Population genetic structure in Indian Austroasiatic speakers: The role of landscape 454 barriers and sex-specific admixture. Molecular Biology and Evolution. 2010;28(2):1013–24.
Brahmins from Tamil Nadu	Indian_(Dravidian)	SB001	SB001	Metspalu M. Shared and unique components of human population structure and genome-wide 431 signals of positive selection in South Asia. The American Journal of Human Genetics. 432
Brahmins from Tamil Nadu	Indian_(Dravidian)	SB003	SB003
Tamil Nadu Scheduled Caste	Indian_(Dravidian)	TN18	TN18
Tamil Nadu Scheduled Caste	Indian_(Dravidian)	TN26	TN26
Velamas	Indian_(Dravidian)	VELZ260	VELZ260
Velamas	Indian_(Dravidian)	VELZ264	VELZ264
Velamas	Indian_(Dravidian)	VELZ265	VELZ265
Velamas	Indian_(Dravidian)	VELZ267	VELZ267
Velamas	Indian_(Dravidian)	VELZ271	VELZ271
Velamas	Indian_(Dravidian)	VELZ272	VELZ272
Velamas	Indian_(Dravidian)	VELZ274	VELZ274
Velamas	Indian_(Dravidian)	VELZ275	VELZ275
Velamas	Indian_(Dravidian)	VELZ277	VELZ277
Velamas	Indian_(Dravidian)	VELZ281	VELZ281
Uttar Pradesh Scheduled Caste	Indian_(Indo_European)	Z217	Z217
Uttar Pradesh Scheduled Caste	Indian_(Indo_European)	Z218	Z218
Uttar Pradesh Scheduled Caste	Indian_(Indo_European)	Z220	Z220
Uttar Pradesh Scheduled Caste	Indian_(Indo_European)	Z224	Z224
Uttar Pradesh Scheduled Caste	Indian_(Indo_European)	Z225	Z225
Estonian	Estonian	100218	100218	Tambets K. Genes reveal traces of common recent demographic history for most of the Uralic-456 speaking populations. Genome Biology. 2018;19(1).
Estonian	Estonian	100228	100228
Estonian	Estonian	100230	100230
Estonian	Estonian	100232	100232
Estonian	Estonian	100233	100233
Estonian	Estonian	100235	100235
Estonian	Estonian	100243	100243
Estonian	Estonian	100248	100248
Estonian	Estonian	100249	100249
Estonian	Estonian	100252	100252
Estonian	Estonian	100253	100253
Estonian	Estonian	100254	100254
Estonian	Estonian	100257	100257
Estonian	Estonian	100258	100258
Estonian	Estonian	100259	100259
Estonian	Estonian	100261	100261
Estonian	Estonian	100263	100263
Estonian	Estonian	100520	100520
Estonian	Estonian	100531	100531
Estonian	Estonian	100550	100550
Estonian	Estonian	100557	100557
Estonian	Estonian	100558	100558
Estonian	Estonian	400204	400204
Estonian	Estonian	400206	400206
Estonian	Estonian	400209	400209
Estonian	Estonian	400210	400210
Estonian	Estonian	400221	400221
Estonian	Estonian	400235	400235
Estonian	Estonian	400236	400236
Estonian	Estonian	400237	400237
Estonian	Estonian	400238	400238
Estonian	Estonian	400240	400240
Estonian	Estonian	evo_3	evo_3
Estonian	Estonian	evo_4	evo_4
Estonian	Estonian	evo_6	evo_6
Estonian	Estonian	evo_7	evo_7
British in England and Scotland	GBR	HG00096	HG00096	The 1000 Genomes Project Consortium, Corresponding authors, Auton A, Abecasis GR, Steering 445 committee, Altshuler DM (Co-Chair), et al. A global reference for human genetic variation. Nature. 446 2015;526(7571):68–74.
British in England and Scotland	GBR	HG00097	HG00097
British in England and Scotland	GBR	HG00099	HG00099
British in England and Scotland	GBR	HG00100	HG00100
British in England and Scotland	GBR	HG00101	HG00101
British in England and Scotland	GBR	HG00102	HG00102
British in England and Scotland	GBR	HG00103	HG00103
British in England and Scotland	GBR	HG00105	HG00105
British in England and Scotland	GBR	HG00106	HG00106
British in England and Scotland	GBR	HG00107	HG00107
British in England and Scotland	GBR	HG00108	HG00108
British in England and Scotland	GBR	HG00109	HG00109
British in England and Scotland	GBR	HG00110	HG00110
British in England and Scotland	GBR	HG00111	HG00111
British in England and Scotland	GBR	HG00112	HG00112
British in England and Scotland	GBR	HG00113	HG00113
British in England and Scotland	GBR	HG00114	HG00114
British in England and Scotland	GBR	HG00115	HG00115
British in England and Scotland	GBR	HG00116	HG00116
British in England and Scotland	GBR	HG00117	HG00117
British in England and Scotland	GBR	HG00118	HG00118
British in England and Scotland	GBR	HG00119	HG00119
British in England and Scotland	GBR	HG00120	HG00120
British in England and Scotland	GBR	HG00121	HG00121
British in England and Scotland	GBR	HG00122	HG00122
British in England and Scotland	GBR	HG00123	HG00123
British in England and Scotland	GBR	HG00125	HG00125
British in England and Scotland	GBR	HG00126	HG00126
British in England and Scotland	GBR	HG00127	HG00127
British in England and Scotland	GBR	HG00128	HG00128
British in England and Scotland	GBR	HG00129	HG00129
British in England and Scotland	GBR	HG00130	HG00130
British in England and Scotland	GBR	HG00131	HG00131
British in England and Scotland	GBR	HG00132	HG00132
British in England and Scotland	GBR	HG00133	HG00133
British in England and Scotland	GBR	HG00136	HG00136
British in England and Scotland	GBR	HG00137	HG00137
British in England and Scotland	GBR	HG00138	HG00138
British in England and Scotland	GBR	HG00139	HG00139
British in England and Scotland	GBR	HG00140	HG00140
British in England and Scotland	GBR	HG00141	HG00141
British in England and Scotland	GBR	HG00142	HG00142
British in England and Scotland	GBR	HG00143	HG00143
British in England and Scotland	GBR	HG00145	HG00145
British in England and Scotland	GBR	HG00146	HG00146
British in England and Scotland	GBR	HG00148	HG00148
British in England and Scotland	GBR	HG00149	HG00149
British in England and Scotland	GBR	HG00150	HG00150
British in England and Scotland	GBR	HG00151	HG00151
British in England and Scotland	GBR	HG00154	HG00154
British in England and Scotland	GBR	HG00155	HG00155
British in England and Scotland	GBR	HG00157	HG00157
British in England and Scotland	GBR	HG00158	HG00158
British in England and Scotland	GBR	HG00159	HG00159
British in England and Scotland	GBR	HG00160	HG00160
Finnish in Finland	FIN	HG00171	HG00171
Finnish in Finland	FIN	HG00173	HG00173
Finnish in Finland	FIN	HG00174	HG00174
Finnish in Finland	FIN	HG00176	HG00176
Finnish in Finland	FIN	HG00177	HG00177
Finnish in Finland	FIN	HG00178	HG00178
Finnish in Finland	FIN	HG00179	HG00179
Finnish in Finland	FIN	HG00180	HG00180
Finnish in Finland	FIN	HG00181	HG00181
Finnish in Finland	FIN	HG00182	HG00182
Finnish in Finland	FIN	HG00183	HG00183
Finnish in Finland	FIN	HG00185	HG00185
Finnish in Finland	FIN	HG00186	HG00186
Finnish in Finland	FIN	HG00187	HG00187
Finnish in Finland	FIN	HG00188	HG00188
Finnish in Finland	FIN	HG00189	HG00189
Finnish in Finland	FIN	HG00190	HG00190
British in England and Scotland	GBR	HG00231	HG00231
British in England and Scotland	GBR	HG00232	HG00232
British in England and Scotland	GBR	HG00233	HG00233
British in England and Scotland	GBR	HG00234	HG00234
British in England and Scotland	GBR	HG00235	HG00235
British in England and Scotland	GBR	HG00236	HG00236
British in England and Scotland	GBR	HG00237	HG00237
British in England and Scotland	GBR	HG00238	HG00238
British in England and Scotland	GBR	HG00239	HG00239
British in England and Scotland	GBR	HG00240	HG00240
British in England and Scotland	GBR	HG00242	HG00242
British in England and Scotland	GBR	HG00243	HG00243
British in England and Scotland	GBR	HG00244	HG00244
British in England and Scotland	GBR	HG00245	HG00245
British in England and Scotland	GBR	HG00246	HG00246
British in England and Scotland	GBR	HG00250	HG00250
British in England and Scotland	GBR	HG00251	HG00251
British in England and Scotland	GBR	HG00252	HG00252
British in England and Scotland	GBR	HG00253	HG00253
British in England and Scotland	GBR	HG00254	HG00254
British in England and Scotland	GBR	HG00255	HG00255
British in England and Scotland	GBR	HG00256	HG00256
British in England and Scotland	GBR	HG00257	HG00257
British in England and Scotland	GBR	HG00258	HG00258
British in England and Scotland	GBR	HG00259	HG00259
British in England and Scotland	GBR	HG00260	HG00260
British in England and Scotland	GBR	HG00261	HG00261
British in England and Scotland	GBR	HG00262	HG00262
British in England and Scotland	GBR	HG00263	HG00263
British in England and Scotland	GBR	HG00264	HG00264
British in England and Scotland	GBR	HG00265	HG00265
Finnish in Finland	FIN	HG00266	HG00266
Finnish in Finland	FIN	HG00267	HG00267
Finnish in Finland	FIN	HG00268	HG00268
Finnish in Finland	FIN	HG00269	HG00269
Finnish in Finland	FIN	HG00271	HG00271
Finnish in Finland	FIN	HG00272	HG00272
Finnish in Finland	FIN	HG00273	HG00273
Finnish in Finland	FIN	HG00274	HG00274
Finnish in Finland	FIN	HG00275	HG00275
Finnish in Finland	FIN	HG00276	HG00276
Finnish in Finland	FIN	HG00277	HG00277
Finnish in Finland	FIN	HG00278	HG00278
Finnish in Finland	FIN	HG00280	HG00280
Finnish in Finland	FIN	HG00281	HG00281
Finnish in Finland	FIN	HG00282	HG00282
Finnish in Finland	FIN	HG00284	HG00284
Finnish in Finland	FIN	HG00285	HG00285
Finnish in Finland	FIN	HG00288	HG00288
Finnish in Finland	FIN	HG00290	HG00290
Finnish in Finland	FIN	HG00304	HG00304
Finnish in Finland	FIN	HG00306	HG00306
Finnish in Finland	FIN	HG00308	HG00308
Finnish in Finland	FIN	HG00309	HG00309
Finnish in Finland	FIN	HG00310	HG00310
Finnish in Finland	FIN	HG00311	HG00311
Finnish in Finland	FIN	HG00313	HG00313
Finnish in Finland	FIN	HG00315	HG00315
Finnish in Finland	FIN	HG00318	HG00318
Finnish in Finland	FIN	HG00319	HG00319
Finnish in Finland	FIN	HG00320	HG00320
Finnish in Finland	FIN	HG00321	HG00321
Finnish in Finland	FIN	HG00323	HG00323
Finnish in Finland	FIN	HG00324	HG00324
Finnish in Finland	FIN	HG00325	HG00325
Finnish in Finland	FIN	HG00326	HG00326
Finnish in Finland	FIN	HG00327	HG00327
Finnish in Finland	FIN	HG00328	HG00328
Finnish in Finland	FIN	HG00329	HG00329
Finnish in Finland	FIN	HG00330	HG00330
Finnish in Finland	FIN	HG00331	HG00331
Finnish in Finland	FIN	HG00332	HG00332
Finnish in Finland	FIN	HG00334	HG00334
Finnish in Finland	FIN	HG00335	HG00335
Finnish in Finland	FIN	HG00336	HG00336
Finnish in Finland	FIN	HG00337	HG00337
Finnish in Finland	FIN	HG00338	HG00338
Finnish in Finland	FIN	HG00339	HG00339
Finnish in Finland	FIN	HG00341	HG00341
Finnish in Finland	FIN	HG00342	HG00342
Finnish in Finland	FIN	HG00343	HG00343
Finnish in Finland	FIN	HG00344	HG00344
Finnish in Finland	FIN	HG00345	HG00345
Finnish in Finland	FIN	HG00346	HG00346
Finnish in Finland	FIN	HG00349	HG00349
Finnish in Finland	FIN	HG00350	HG00350
Finnish in Finland	FIN	HG00351	HG00351
Finnish in Finland	FIN	HG00353	HG00353
Finnish in Finland	FIN	HG00355	HG00355
Finnish in Finland	FIN	HG00356	HG00356
Finnish in Finland	FIN	HG00357	HG00357
Finnish in Finland	FIN	HG00358	HG00358
Finnish in Finland	FIN	HG00360	HG00360
Finnish in Finland	FIN	HG00361	HG00361
Finnish in Finland	FIN	HG00362	HG00362
Finnish in Finland	FIN	HG00364	HG00364
Finnish in Finland	FIN	HG00365	HG00365
Finnish in Finland	FIN	HG00366	HG00366
Finnish in Finland	FIN	HG00367	HG00367
Finnish in Finland	FIN	HG00368	HG00368
Finnish in Finland	FIN	HG00369	HG00369
Finnish in Finland	FIN	HG00371	HG00371
Finnish in Finland	FIN	HG00372	HG00372
Finnish in Finland	FIN	HG00373	HG00373
Finnish in Finland	FIN	HG00375	HG00375
Finnish in Finland	FIN	HG00376	HG00376
Finnish in Finland	FIN	HG00378	HG00378
Finnish in Finland	FIN	HG00379	HG00379
Finnish in Finland	FIN	HG00380	HG00380
Finnish in Finland	FIN	HG00381	HG00381
Finnish in Finland	FIN	HG00382	HG00382
Finnish in Finland	FIN	HG00383	HG00383
Finnish in Finland	FIN	HG00384	HG00384
Southern Han Chinese, China	CHS	HG00403	HG00403
Southern Han Chinese, China	CHS	HG00404	HG00404
Southern Han Chinese, China	CHS	HG00406	HG00406
Southern Han Chinese, China	CHS	HG00407	HG00407
Southern Han Chinese, China	CHS	HG00409	HG00409
Southern Han Chinese, China	CHS	HG00410	HG00410
Southern Han Chinese, China	CHS	HG00419	HG00419
Southern Han Chinese, China	CHS	HG00421	HG00421
Southern Han Chinese, China	CHS	HG00422	HG00422
Southern Han Chinese, China	CHS	HG00428	HG00428
Southern Han Chinese, China	CHS	HG00436	HG00436
Southern Han Chinese, China	CHS	HG00437	HG00437
Southern Han Chinese, China	CHS	HG00442	HG00442
Southern Han Chinese, China	CHS	HG00443	HG00443
Southern Han Chinese, China	CHS	HG00445	HG00445
Southern Han Chinese, China	CHS	HG00446	HG00446
Southern Han Chinese, China	CHS	HG00448	HG00448
Southern Han Chinese, China	CHS	HG00449	HG00449
Southern Han Chinese, China	CHS	HG00451	HG00451
Southern Han Chinese, China	CHS	HG00452	HG00452
Southern Han Chinese, China	CHS	HG00457	HG00457
Southern Han Chinese, China	CHS	HG00458	HG00458
Southern Han Chinese, China	CHS	HG00463	HG00463
Southern Han Chinese, China	CHS	HG00464	HG00464
Southern Han Chinese, China	CHS	HG00472	HG00472
Southern Han Chinese, China	CHS	HG00473	HG00473
Southern Han Chinese, China	CHS	HG00475	HG00475
Southern Han Chinese, China	CHS	HG00476	HG00476
Southern Han Chinese, China	CHS	HG00478	HG00478
Southern Han Chinese, China	CHS	HG00479	HG00479
Southern Han Chinese, China	CHS	HG00500	HG00500
Southern Han Chinese, China	CHS	HG00513	HG00513
Southern Han Chinese, China	CHS	HG00524	HG00524
Southern Han Chinese, China	CHS	HG00525	HG00525
Southern Han Chinese, China	CHS	HG00530	HG00530
Southern Han Chinese, China	CHS	HG00531	HG00531
Southern Han Chinese, China	CHS	HG00533	HG00533
Southern Han Chinese, China	CHS	HG00534	HG00534
Southern Han Chinese, China	CHS	HG00536	HG00536
Southern Han Chinese, China	CHS	HG00537	HG00537
Southern Han Chinese, China	CHS	HG00542	HG00542
Southern Han Chinese, China	CHS	HG00543	HG00543
Southern Han Chinese, China	CHS	HG00556	HG00556
Southern Han Chinese, China	CHS	HG00557	HG00557
Southern Han Chinese, China	CHS	HG00559	HG00559
Southern Han Chinese, China	CHS	HG00560	HG00560
Southern Han Chinese, China	CHS	HG00565	HG00565
Southern Han Chinese, China	CHS	HG00566	HG00566
Southern Han Chinese, China	CHS	HG00580	HG00580
Southern Han Chinese, China	CHS	HG00581	HG00581
Southern Han Chinese, China	CHS	HG00583	HG00583
Southern Han Chinese, China	CHS	HG00584	HG00584
Southern Han Chinese, China	CHS	HG00589	HG00589
Southern Han Chinese, China	CHS	HG00590	HG00590
Southern Han Chinese, China	CHS	HG00592	HG00592
Southern Han Chinese, China	CHS	HG00593	HG00593
Southern Han Chinese, China	CHS	HG00595	HG00595
Southern Han Chinese, China	CHS	HG00596	HG00596
Southern Han Chinese, China	CHS	HG00598	HG00598
Southern Han Chinese, China	CHS	HG00599	HG00599
Southern Han Chinese, China	CHS	HG00607	HG00607
Southern Han Chinese, China	CHS	HG00608	HG00608
Southern Han Chinese, China	CHS	HG00610	HG00610
Southern Han Chinese, China	CHS	HG00611	HG00611
Southern Han Chinese, China	CHS	HG00613	HG00613
Southern Han Chinese, China	CHS	HG00614	HG00614
Southern Han Chinese, China	CHS	HG00619	HG00619
Southern Han Chinese, China	CHS	HG00620	HG00620
Southern Han Chinese, China	CHS	HG00622	HG00622
Southern Han Chinese, China	CHS	HG00623	HG00623
Southern Han Chinese, China	CHS	HG00625	HG00625
Southern Han Chinese, China	CHS	HG00626	HG00626
Southern Han Chinese, China	CHS	HG00628	HG00628
Southern Han Chinese, China	CHS	HG00629	HG00629
Southern Han Chinese, China	CHS	HG00631	HG00631
Southern Han Chinese, China	CHS	HG00632	HG00632
Southern Han Chinese, China	CHS	HG00634	HG00634
Southern Han Chinese, China	CHS	HG00650	HG00650
Southern Han Chinese, China	CHS	HG00651	HG00651
Southern Han Chinese, China	CHS	HG00653	HG00653
Southern Han Chinese, China	CHS	HG00654	HG00654
Southern Han Chinese, China	CHS	HG00656	HG00656
Southern Han Chinese, China	CHS	HG00657	HG00657
Southern Han Chinese, China	CHS	HG00662	HG00662
Southern Han Chinese, China	CHS	HG00663	HG00663
Southern Han Chinese, China	CHS	HG00671	HG00671
Southern Han Chinese, China	CHS	HG00672	HG00672
Southern Han Chinese, China	CHS	HG00674	HG00674
Southern Han Chinese, China	CHS	HG00675	HG00675
Southern Han Chinese, China	CHS	HG00683	HG00683
Southern Han Chinese, China	CHS	HG00684	HG00684
Southern Han Chinese, China	CHS	HG00689	HG00689
Southern Han Chinese, China	CHS	HG00690	HG00690
Southern Han Chinese, China	CHS	HG00692	HG00692
Southern Han Chinese, China	CHS	HG00693	HG00693
Southern Han Chinese, China	CHS	HG00698	HG00698
Southern Han Chinese, China	CHS	HG00699	HG00699
Southern Han Chinese, China	CHS	HG00701	HG00701
Southern Han Chinese, China	CHS	HG00704	HG00704
Southern Han Chinese, China	CHS	HG00705	HG00705
Southern Han Chinese, China	CHS	HG00707	HG00707
Southern Han Chinese, China	CHS	HG00708	HG00708
Southern Han Chinese, China	CHS	HG00717	HG00717
Southern Han Chinese, China	CHS	HG00728	HG00728
Southern Han Chinese, China	CHS	HG00729	HG00729
Chinese Dai in Xishuangbanna, China	CDX	HG00759	HG00759
Chinese Dai in Xishuangbanna, China	CDX	HG00766	HG00766
Chinese Dai in Xishuangbanna, China	CDX	HG00844	HG00844
Chinese Dai in Xishuangbanna, China	CDX	HG00851	HG00851
Chinese Dai in Xishuangbanna, China	CDX	HG00864	HG00864
Chinese Dai in Xishuangbanna, China	CDX	HG00867	HG00867
Chinese Dai in Xishuangbanna, China	CDX	HG00879	HG00879
Chinese Dai in Xishuangbanna, China	CDX	HG00881	HG00881
Chinese Dai in Xishuangbanna, China	CDX	HG00956	HG00956
Chinese Dai in Xishuangbanna, China	CDX	HG00978	HG00978
Chinese Dai in Xishuangbanna, China	CDX	HG00982	HG00982
Chinese Dai in Xishuangbanna, China	CDX	HG01028	HG01028
Chinese Dai in Xishuangbanna, China	CDX	HG01029	HG01029
Chinese Dai in Xishuangbanna, China	CDX	HG01031	HG01031
Chinese Dai in Xishuangbanna, China	CDX	HG01046	HG01046
British in England and Scotland	GBR	HG01334	HG01334
Punjabi from Lahore, Pakistan	PJL	HG01583	HG01583
Punjabi from Lahore, Pakistan	PJL	HG01586	HG01586
Punjabi from Lahore, Pakistan	PJL	HG01589	HG01589
Punjabi from Lahore, Pakistan	PJL	HG01593	HG01593
Kinh in Ho Chi Minh City, Vietnam	KHV	HG01595	HG01595
Kinh in Ho Chi Minh City, Vietnam	KHV	HG01596	HG01596
Kinh in Ho Chi Minh City, Vietnam	KHV	HG01597	HG01597
Kinh in Ho Chi Minh City, Vietnam	KHV	HG01598	HG01598
Kinh in Ho Chi Minh City, Vietnam	KHV	HG01599	HG01599
Kinh in Ho Chi Minh City, Vietnam	KHV	HG01600	HG01600
British in England and Scotland	GBR	HG01789	HG01789
British in England and Scotland	GBR	HG01790	HG01790
British in England and Scotland	GBR	HG01791	HG01791
Chinese Dai in Xishuangbanna, China	CDX	HG01794	HG01794
Chinese Dai in Xishuangbanna, China	CDX	HG01795	HG01795
Chinese Dai in Xishuangbanna, China	CDX	HG01796	HG01796
Chinese Dai in Xishuangbanna, China	CDX	HG01797	HG01797
Chinese Dai in Xishuangbanna, China	CDX	HG01798	HG01798
Chinese Dai in Xishuangbanna, China	CDX	HG01799	HG01799
Chinese Dai in Xishuangbanna, China	CDX	HG01800	HG01800
Chinese Dai in Xishuangbanna, China	CDX	HG01801	HG01801
Chinese Dai in Xishuangbanna, China	CDX	HG01802	HG01802
Chinese Dai in Xishuangbanna, China	CDX	HG01804	HG01804
Chinese Dai in Xishuangbanna, China	CDX	HG01805	HG01805
Chinese Dai in Xishuangbanna, China	CDX	HG01806	HG01806
Chinese Dai in Xishuangbanna, China	CDX	HG01807	HG01807
Chinese Dai in Xishuangbanna, China	CDX	HG01808	HG01808
Chinese Dai in Xishuangbanna, China	CDX	HG01809	HG01809
Chinese Dai in Xishuangbanna, China	CDX	HG01810	HG01810
Chinese Dai in Xishuangbanna, China	CDX	HG01811	HG01811
Chinese Dai in Xishuangbanna, China	CDX	HG01812	HG01812
Chinese Dai in Xishuangbanna, China	CDX	HG01813	HG01813
Chinese Dai in Xishuangbanna, China	CDX	HG01815	HG01815
Chinese Dai in Xishuangbanna, China	CDX	HG01816	HG01816
Chinese Dai in Xishuangbanna, China	CDX	HG01817	HG01817
Kinh in Ho Chi Minh City, Vietnam	KHV	HG01840	HG01840
Kinh in Ho Chi Minh City, Vietnam	KHV	HG01841	HG01841
Kinh in Ho Chi Minh City, Vietnam	KHV	HG01842	HG01842
Kinh in Ho Chi Minh City, Vietnam	KHV	HG01843	HG01843
Kinh in Ho Chi Minh City, Vietnam	KHV	HG01844	HG01844
Kinh in Ho Chi Minh City, Vietnam	KHV	HG01845	HG01845
Kinh in Ho Chi Minh City, Vietnam	KHV	HG01846	HG01846
Kinh in Ho Chi Minh City, Vietnam	KHV	HG01847	HG01847
Kinh in Ho Chi Minh City, Vietnam	KHV	HG01848	HG01848
Kinh in Ho Chi Minh City, Vietnam	KHV	HG01849	HG01849
Kinh in Ho Chi Minh City, Vietnam	KHV	HG01850	HG01850
Kinh in Ho Chi Minh City, Vietnam	KHV	HG01851	HG01851
Kinh in Ho Chi Minh City, Vietnam	KHV	HG01852	HG01852
Kinh in Ho Chi Minh City, Vietnam	KHV	HG01853	HG01853
Kinh in Ho Chi Minh City, Vietnam	KHV	HG01855	HG01855
Kinh in Ho Chi Minh City, Vietnam	KHV	HG01857	HG01857
Kinh in Ho Chi Minh City, Vietnam	KHV	HG01858	HG01858
Kinh in Ho Chi Minh City, Vietnam	KHV	HG01859	HG01859
Kinh in Ho Chi Minh City, Vietnam	KHV	HG01860	HG01860
Kinh in Ho Chi Minh City, Vietnam	KHV	HG01861	HG01861
Kinh in Ho Chi Minh City, Vietnam	KHV	HG01862	HG01862
Kinh in Ho Chi Minh City, Vietnam	KHV	HG01863	HG01863
Kinh in Ho Chi Minh City, Vietnam	KHV	HG01864	HG01864
Kinh in Ho Chi Minh City, Vietnam	KHV	HG01865	HG01865
Kinh in Ho Chi Minh City, Vietnam	KHV	HG01866	HG01866
Kinh in Ho Chi Minh City, Vietnam	KHV	HG01867	HG01867
Kinh in Ho Chi Minh City, Vietnam	KHV	HG01868	HG01868
Kinh in Ho Chi Minh City, Vietnam	KHV	HG01869	HG01869
Kinh in Ho Chi Minh City, Vietnam	KHV	HG01870	HG01870
Kinh in Ho Chi Minh City, Vietnam	KHV	HG01871	HG01871
Kinh in Ho Chi Minh City, Vietnam	KHV	HG01872	HG01872
Kinh in Ho Chi Minh City, Vietnam	KHV	HG01873	HG01873
Kinh in Ho Chi Minh City, Vietnam	KHV	HG01874	HG01874
Kinh in Ho Chi Minh City, Vietnam	KHV	HG01878	HG01878
Kinh in Ho Chi Minh City, Vietnam	KHV	HG02016	HG02016
Kinh in Ho Chi Minh City, Vietnam	KHV	HG02017	HG02017
Kinh in Ho Chi Minh City, Vietnam	KHV	HG02019	HG02019
Kinh in Ho Chi Minh City, Vietnam	KHV	HG02020	HG02020
Kinh in Ho Chi Minh City, Vietnam	KHV	HG02023	HG02023
Kinh in Ho Chi Minh City, Vietnam	KHV	HG02025	HG02025
Kinh in Ho Chi Minh City, Vietnam	KHV	HG02026	HG02026
Kinh in Ho Chi Minh City, Vietnam	KHV	HG02028	HG02028
Kinh in Ho Chi Minh City, Vietnam	KHV	HG02029	HG02029
Kinh in Ho Chi Minh City, Vietnam	KHV	HG02031	HG02031
Kinh in Ho Chi Minh City, Vietnam	KHV	HG02032	HG02032
Kinh in Ho Chi Minh City, Vietnam	KHV	HG02035	HG02035
Kinh in Ho Chi Minh City, Vietnam	KHV	HG02040	HG02040
Kinh in Ho Chi Minh City, Vietnam	KHV	HG02047	HG02047
Kinh in Ho Chi Minh City, Vietnam	KHV	HG02048	HG02048
Kinh in Ho Chi Minh City, Vietnam	KHV	HG02049	HG02049
Kinh in Ho Chi Minh City, Vietnam	KHV	HG02050	HG02050
Kinh in Ho Chi Minh City, Vietnam	KHV	HG02057	HG02057
Kinh in Ho Chi Minh City, Vietnam	KHV	HG02058	HG02058
Kinh in Ho Chi Minh City, Vietnam	KHV	HG02060	HG02060
Kinh in Ho Chi Minh City, Vietnam	KHV	HG02061	HG02061
Kinh in Ho Chi Minh City, Vietnam	KHV	HG02064	HG02064
Kinh in Ho Chi Minh City, Vietnam	KHV	HG02067	HG02067
Kinh in Ho Chi Minh City, Vietnam	KHV	HG02069	HG02069
Kinh in Ho Chi Minh City, Vietnam	KHV	HG02070	HG02070
Kinh in Ho Chi Minh City, Vietnam	KHV	HG02072	HG02072
Kinh in Ho Chi Minh City, Vietnam	KHV	HG02073	HG02073
Kinh in Ho Chi Minh City, Vietnam	KHV	HG02075	HG02075
Kinh in Ho Chi Minh City, Vietnam	KHV	HG02076	HG02076
Kinh in Ho Chi Minh City, Vietnam	KHV	HG02078	HG02078
Kinh in Ho Chi Minh City, Vietnam	KHV	HG02079	HG02079
Kinh in Ho Chi Minh City, Vietnam	KHV	HG02081	HG02081
Kinh in Ho Chi Minh City, Vietnam	KHV	HG02082	HG02082
Kinh in Ho Chi Minh City, Vietnam	KHV	HG02084	HG02084
Kinh in Ho Chi Minh City, Vietnam	KHV	HG02085	HG02085
Kinh in Ho Chi Minh City, Vietnam	KHV	HG02086	HG02086
Kinh in Ho Chi Minh City, Vietnam	KHV	HG02087	HG02087
Kinh in Ho Chi Minh City, Vietnam	KHV	HG02088	HG02088
Kinh in Ho Chi Minh City, Vietnam	KHV	HG02113	HG02113
Kinh in Ho Chi Minh City, Vietnam	KHV	HG02116	HG02116
Kinh in Ho Chi Minh City, Vietnam	KHV	HG02121	HG02121
Kinh in Ho Chi Minh City, Vietnam	KHV	HG02122	HG02122
Kinh in Ho Chi Minh City, Vietnam	KHV	HG02127	HG02127
Kinh in Ho Chi Minh City, Vietnam	KHV	HG02128	HG02128
Kinh in Ho Chi Minh City, Vietnam	KHV	HG02130	HG02130
Kinh in Ho Chi Minh City, Vietnam	KHV	HG02131	HG02131
Kinh in Ho Chi Minh City, Vietnam	KHV	HG02133	HG02133
Kinh in Ho Chi Minh City, Vietnam	KHV	HG02134	HG02134
Kinh in Ho Chi Minh City, Vietnam	KHV	HG02136	HG02136
Kinh in Ho Chi Minh City, Vietnam	KHV	HG02137	HG02137
Kinh in Ho Chi Minh City, Vietnam	KHV	HG02138	HG02138
Kinh in Ho Chi Minh City, Vietnam	KHV	HG02139	HG02139
Kinh in Ho Chi Minh City, Vietnam	KHV	HG02140	HG02140
Kinh in Ho Chi Minh City, Vietnam	KHV	HG02141	HG02141
Kinh in Ho Chi Minh City, Vietnam	KHV	HG02142	HG02142
Chinese Dai in Xishuangbanna, China	CDX	HG02151	HG02151
Chinese Dai in Xishuangbanna, China	CDX	HG02152	HG02152
Chinese Dai in Xishuangbanna, China	CDX	HG02153	HG02153
Chinese Dai in Xishuangbanna, China	CDX	HG02154	HG02154
Chinese Dai in Xishuangbanna, China	CDX	HG02155	HG02155
Chinese Dai in Xishuangbanna, China	CDX	HG02156	HG02156
Chinese Dai in Xishuangbanna, China	CDX	HG02164	HG02164
Chinese Dai in Xishuangbanna, China	CDX	HG02165	HG02165
Chinese Dai in Xishuangbanna, China	CDX	HG02166	HG02166
Chinese Dai in Xishuangbanna, China	CDX	HG02178	HG02178
Chinese Dai in Xishuangbanna, China	CDX	HG02179	HG02179
Chinese Dai in Xishuangbanna, China	CDX	HG02180	HG02180
Chinese Dai in Xishuangbanna, China	CDX	HG02181	HG02181
Chinese Dai in Xishuangbanna, China	CDX	HG02182	HG02182
Chinese Dai in Xishuangbanna, China	CDX	HG02184	HG02184
Chinese Dai in Xishuangbanna, China	CDX	HG02185	HG02185
Chinese Dai in Xishuangbanna, China	CDX	HG02186	HG02186
Chinese Dai in Xishuangbanna, China	CDX	HG02187	HG02187
Chinese Dai in Xishuangbanna, China	CDX	HG02188	HG02188
Chinese Dai in Xishuangbanna, China	CDX	HG02190	HG02190
British in England and Scotland	GBR	HG02215	HG02215
Chinese Dai in Xishuangbanna, China	CDX	HG02250	HG02250
Chinese Dai in Xishuangbanna, China	CDX	HG02351	HG02351
Chinese Dai in Xishuangbanna, China	CDX	HG02353	HG02353
Chinese Dai in Xishuangbanna, China	CDX	HG02355	HG02355
Chinese Dai in Xishuangbanna, China	CDX	HG02356	HG02356
Chinese Dai in Xishuangbanna, China	CDX	HG02360	HG02360
Chinese Dai in Xishuangbanna, China	CDX	HG02364	HG02364
Chinese Dai in Xishuangbanna, China	CDX	HG02367	HG02367
Chinese Dai in Xishuangbanna, China	CDX	HG02371	HG02371
Chinese Dai in Xishuangbanna, China	CDX	HG02373	HG02373
Chinese Dai in Xishuangbanna, China	CDX	HG02374	HG02374
Chinese Dai in Xishuangbanna, China	CDX	HG02375	HG02375
Chinese Dai in Xishuangbanna, China	CDX	HG02379	HG02379
Chinese Dai in Xishuangbanna, China	CDX	HG02380	HG02380
Chinese Dai in Xishuangbanna, China	CDX	HG02382	HG02382
Chinese Dai in Xishuangbanna, China	CDX	HG02383	HG02383
Chinese Dai in Xishuangbanna, China	CDX	HG02384	HG02384
Chinese Dai in Xishuangbanna, China	CDX	HG02385	HG02385
Chinese Dai in Xishuangbanna, China	CDX	HG02386	HG02386
Chinese Dai in Xishuangbanna, China	CDX	HG02389	HG02389
Chinese Dai in Xishuangbanna, China	CDX	HG02390	HG02390
Chinese Dai in Xishuangbanna, China	CDX	HG02391	HG02391
Chinese Dai in Xishuangbanna, China	CDX	HG02392	HG02392
Chinese Dai in Xishuangbanna, China	CDX	HG02394	HG02394
Chinese Dai in Xishuangbanna, China	CDX	HG02395	HG02395
Chinese Dai in Xishuangbanna, China	CDX	HG02396	HG02396
Chinese Dai in Xishuangbanna, China	CDX	HG02397	HG02397
Chinese Dai in Xishuangbanna, China	CDX	HG02398	HG02398
Chinese Dai in Xishuangbanna, China	CDX	HG02399	HG02399
Chinese Dai in Xishuangbanna, China	CDX	HG02401	HG02401
Chinese Dai in Xishuangbanna, China	CDX	HG02402	HG02402
Chinese Dai in Xishuangbanna, China	CDX	HG02406	HG02406
Chinese Dai in Xishuangbanna, China	CDX	HG02407	HG02407
Chinese Dai in Xishuangbanna, China	CDX	HG02408	HG02408
Chinese Dai in Xishuangbanna, China	CDX	HG02409	HG02409
Chinese Dai in Xishuangbanna, China	CDX	HG02410	HG02410
Gambian in Western Divisions in the Gambia	GWD	HG02461	HG02461
Gambian in Western Divisions in the Gambia	GWD	HG02462	HG02462
Gambian in Western Divisions in the Gambia	GWD	HG02464	HG02464
Gambian in Western Divisions in the Gambia	GWD	HG02465	HG02465
Punjabi from Lahore, Pakistan	PJL	HG02490	HG02490
Punjabi from Lahore, Pakistan	PJL	HG02491	HG02491
Punjabi from Lahore, Pakistan	PJL	HG02493	HG02493
Punjabi from Lahore, Pakistan	PJL	HG02494	HG02494
Kinh in Ho Chi Minh City, Vietnam	KHV	HG02512	HG02512
Kinh in Ho Chi Minh City, Vietnam	KHV	HG02513	HG02513
Kinh in Ho Chi Minh City, Vietnam	KHV	HG02521	HG02521
Kinh in Ho Chi Minh City, Vietnam	KHV	HG02522	HG02522
Gambian in Western Divisions in the Gambia	GWD	HG02561	HG02561
Gambian in Western Divisions in the Gambia	GWD	HG02562	HG02562
Gambian in Western Divisions in the Gambia	GWD	HG02568	HG02568
Gambian in Western Divisions in the Gambia	GWD	HG02570	HG02570
Gambian in Western Divisions in the Gambia	GWD	HG02571	HG02571
Gambian in Western Divisions in the Gambia	GWD	HG02573	HG02573
Gambian in Western Divisions in the Gambia	GWD	HG02574	HG02574
Gambian in Western Divisions in the Gambia	GWD	HG02582	HG02582
Gambian in Western Divisions in the Gambia	GWD	HG02583	HG02583
Gambian in Western Divisions in the Gambia	GWD	HG02585	HG02585
Gambian in Western Divisions in the Gambia	GWD	HG02586	HG02586
Gambian in Western Divisions in the Gambia	GWD	HG02588	HG02588
Gambian in Western Divisions in the Gambia	GWD	HG02589	HG02589
Gambian in Western Divisions in the Gambia	GWD	HG02594	HG02594
Gambian in Western Divisions in the Gambia	GWD	HG02595	HG02595
Punjabi from Lahore, Pakistan	PJL	HG02597	HG02597
Punjabi from Lahore, Pakistan	PJL	HG02600	HG02600
Punjabi from Lahore, Pakistan	PJL	HG02601	HG02601
Punjabi from Lahore, Pakistan	PJL	HG02603	HG02603
Punjabi from Lahore, Pakistan	PJL	HG02604	HG02604
Gambian in Western Divisions in the Gambia	GWD	HG02610	HG02610
Gambian in Western Divisions in the Gambia	GWD	HG02611	HG02611
Gambian in Western Divisions in the Gambia	GWD	HG02613	HG02613
Gambian in Western Divisions in the Gambia	GWD	HG02614	HG02614
Gambian in Western Divisions in the Gambia	GWD	HG02620	HG02620
Gambian in Western Divisions in the Gambia	GWD	HG02621	HG02621
Gambian in Western Divisions in the Gambia	GWD	HG02623	HG02623
Gambian in Western Divisions in the Gambia	GWD	HG02624	HG02624
Gambian in Western Divisions in the Gambia	GWD	HG02628	HG02628
Gambian in Western Divisions in the Gambia	GWD	HG02629	HG02629
Gambian in Western Divisions in the Gambia	GWD	HG02634	HG02634
Gambian in Western Divisions in the Gambia	GWD	HG02635	HG02635
Gambian in Western Divisions in the Gambia	GWD	HG02642	HG02642
Gambian in Western Divisions in the Gambia	GWD	HG02643	HG02643
Gambian in Western Divisions in the Gambia	GWD	HG02645	HG02645
Gambian in Western Divisions in the Gambia	GWD	HG02646	HG02646
Punjabi from Lahore, Pakistan	PJL	HG02648	HG02648
Punjabi from Lahore, Pakistan	PJL	HG02649	HG02649
Punjabi from Lahore, Pakistan	PJL	HG02651	HG02651
Punjabi from Lahore, Pakistan	PJL	HG02652	HG02652
Punjabi from Lahore, Pakistan	PJL	HG02654	HG02654
Punjabi from Lahore, Pakistan	PJL	HG02655	HG02655
Punjabi from Lahore, Pakistan	PJL	HG02657	HG02657
Punjabi from Lahore, Pakistan	PJL	HG02658	HG02658
Punjabi from Lahore, Pakistan	PJL	HG02660	HG02660
Punjabi from Lahore, Pakistan	PJL	HG02661	HG02661
Gambian in Western Divisions in the Gambia	GWD	HG02666	HG02666
Gambian in Western Divisions in the Gambia	GWD	HG02667	HG02667
Gambian in Western Divisions in the Gambia	GWD	HG02675	HG02675
Gambian in Western Divisions in the Gambia	GWD	HG02676	HG02676
Gambian in Western Divisions in the Gambia	GWD	HG02678	HG02678
Gambian in Western Divisions in the Gambia	GWD	HG02679	HG02679
Punjabi from Lahore, Pakistan	PJL	HG02681	HG02681
Punjabi from Lahore, Pakistan	PJL	HG02682	HG02682
Punjabi from Lahore, Pakistan	PJL	HG02684	HG02684
Punjabi from Lahore, Pakistan	PJL	HG02685	HG02685
Punjabi from Lahore, Pakistan	PJL	HG02687	HG02687
Punjabi from Lahore, Pakistan	PJL	HG02688	HG02688
Punjabi from Lahore, Pakistan	PJL	HG02690	HG02690
Punjabi from Lahore, Pakistan	PJL	HG02691	HG02691
Punjabi from Lahore, Pakistan	PJL	HG02694	HG02694
Punjabi from Lahore, Pakistan	PJL	HG02696	HG02696
Punjabi from Lahore, Pakistan	PJL	HG02697	HG02697
Punjabi from Lahore, Pakistan	PJL	HG02699	HG02699
Punjabi from Lahore, Pakistan	PJL	HG02700	HG02700
Gambian in Western Divisions in the Gambia	GWD	HG02702	HG02702
Gambian in Western Divisions in the Gambia	GWD	HG02703	HG02703
Gambian in Western Divisions in the Gambia	GWD	HG02715	HG02715
Gambian in Western Divisions in the Gambia	GWD	HG02716	HG02716
Gambian in Western Divisions in the Gambia	GWD	HG02721	HG02721
Gambian in Western Divisions in the Gambia	GWD	HG02722	HG02722
Punjabi from Lahore, Pakistan	PJL	HG02724	HG02724
Punjabi from Lahore, Pakistan	PJL	HG02725	HG02725
Punjabi from Lahore, Pakistan	PJL	HG02727	HG02727
Punjabi from Lahore, Pakistan	PJL	HG02728	HG02728
Punjabi from Lahore, Pakistan	PJL	HG02731	HG02731
Punjabi from Lahore, Pakistan	PJL	HG02733	HG02733
Punjabi from Lahore, Pakistan	PJL	HG02734	HG02734
Punjabi from Lahore, Pakistan	PJL	HG02736	HG02736
Punjabi from Lahore, Pakistan	PJL	HG02737	HG02737
Gambian in Western Divisions in the Gambia	GWD	HG02756	HG02756
Gambian in Western Divisions in the Gambia	GWD	HG02757	HG02757
Gambian in Western Divisions in the Gambia	GWD	HG02759	HG02759
Gambian in Western Divisions in the Gambia	GWD	HG02760	HG02760
Gambian in Western Divisions in the Gambia	GWD	HG02763	HG02763
Gambian in Western Divisions in the Gambia	GWD	HG02768	HG02768
Gambian in Western Divisions in the Gambia	GWD	HG02769	HG02769
Gambian in Western Divisions in the Gambia	GWD	HG02771	HG02771
Gambian in Western Divisions in the Gambia	GWD	HG02772	HG02772
Punjabi from Lahore, Pakistan	PJL	HG02774	HG02774
Punjabi from Lahore, Pakistan	PJL	HG02775	HG02775
Punjabi from Lahore, Pakistan	PJL	HG02778	HG02778
Punjabi from Lahore, Pakistan	PJL	HG02780	HG02780
Punjabi from Lahore, Pakistan	PJL	HG02783	HG02783
Punjabi from Lahore, Pakistan	PJL	HG02784	HG02784
Punjabi from Lahore, Pakistan	PJL	HG02786	HG02786
Punjabi from Lahore, Pakistan	PJL	HG02787	HG02787
Punjabi from Lahore, Pakistan	PJL	HG02789	HG02789
Punjabi from Lahore, Pakistan	PJL	HG02790	HG02790
Punjabi from Lahore, Pakistan	PJL	HG02792	HG02792
Punjabi from Lahore, Pakistan	PJL	HG02793	HG02793
Gambian in Western Divisions in the Gambia	GWD	HG02798	HG02798
Gambian in Western Divisions in the Gambia	GWD	HG02799	HG02799
Gambian in Western Divisions in the Gambia	GWD	HG02804	HG02804
Gambian in Western Divisions in the Gambia	GWD	HG02805	HG02805
Gambian in Western Divisions in the Gambia	GWD	HG02807	HG02807
Gambian in Western Divisions in the Gambia	GWD	HG02808	HG02808
Gambian in Western Divisions in the Gambia	GWD	HG02810	HG02810
Gambian in Western Divisions in the Gambia	GWD	HG02811	HG02811
Gambian in Western Divisions in the Gambia	GWD	HG02813	HG02813
Gambian in Western Divisions in the Gambia	GWD	HG02814	HG02814
Gambian in Western Divisions in the Gambia	GWD	HG02816	HG02816
Gambian in Western Divisions in the Gambia	GWD	HG02817	HG02817
Gambian in Western Divisions in the Gambia	GWD	HG02819	HG02819
Gambian in Western Divisions in the Gambia	GWD	HG02820	HG02820
Gambian in Western Divisions in the Gambia	GWD	HG02836	HG02836
Gambian in Western Divisions in the Gambia	GWD	HG02837	HG02837
Gambian in Western Divisions in the Gambia	GWD	HG02839	HG02839
Gambian in Western Divisions in the Gambia	GWD	HG02840	HG02840
Gambian in Western Divisions in the Gambia	GWD	HG02851	HG02851
Gambian in Western Divisions in the Gambia	GWD	HG02852	HG02852
Gambian in Western Divisions in the Gambia	GWD	HG02854	HG02854
Gambian in Western Divisions in the Gambia	GWD	HG02855	HG02855
Gambian in Western Divisions in the Gambia	GWD	HG02860	HG02860
Gambian in Western Divisions in the Gambia	GWD	HG02861	HG02861
Gambian in Western Divisions in the Gambia	GWD	HG02870	HG02870
Gambian in Western Divisions in the Gambia	GWD	HG02878	HG02878
Gambian in Western Divisions in the Gambia	GWD	HG02879	HG02879
Gambian in Western Divisions in the Gambia	GWD	HG02881	HG02881
Gambian in Western Divisions in the Gambia	GWD	HG02882	HG02882
Gambian in Western Divisions in the Gambia	GWD	HG02884	HG02884
Gambian in Western Divisions in the Gambia	GWD	HG02885	HG02885
Gambian in Western Divisions in the Gambia	GWD	HG02887	HG02887
Gambian in Western Divisions in the Gambia	GWD	HG02888	HG02888
Gambian in Western Divisions in the Gambia	GWD	HG02890	HG02890
Gambian in Western Divisions in the Gambia	GWD	HG02891	HG02891
Gambian in Western Divisions in the Gambia	GWD	HG02895	HG02895
Gambian in Western Divisions in the Gambia	GWD	HG02896	HG02896
Esan in Nigeria	ESN	HG02922	HG02922
Esan in Nigeria	ESN	HG02923	HG02923
Esan in Nigeria	ESN	HG02938	HG02938
Esan in Nigeria	ESN	HG02941	HG02941
Esan in Nigeria	ESN	HG02943	HG02943
Esan in Nigeria	ESN	HG02944	HG02944
Esan in Nigeria	ESN	HG02946	HG02946
Esan in Nigeria	ESN	HG02947	HG02947
Esan in Nigeria	ESN	HG02952	HG02952
Esan in Nigeria	ESN	HG02953	HG02953
Esan in Nigeria	ESN	HG02968	HG02968
Esan in Nigeria	ESN	HG02970	HG02970
Esan in Nigeria	ESN	HG02971	HG02971
Esan in Nigeria	ESN	HG02973	HG02973
Esan in Nigeria	ESN	HG02974	HG02974
Esan in Nigeria	ESN	HG02976	HG02976
Esan in Nigeria	ESN	HG02977	HG02977
Esan in Nigeria	ESN	HG02979	HG02979
Esan in Nigeria	ESN	HG02981	HG02981
Gambian in Western Divisions in the Gambia	GWD	HG02982	HG02982
Gambian in Western Divisions in the Gambia	GWD	HG02983	HG02983
Bengali from Bangladesh	BEB	HG03006	HG03006
Bengali from Bangladesh	BEB	HG03007	HG03007
Bengali from Bangladesh	BEB	HG03009	HG03009
Bengali from Bangladesh	BEB	HG03012	HG03012
Punjabi from Lahore, Pakistan	PJL	HG03015	HG03015
Punjabi from Lahore, Pakistan	PJL	HG03016	HG03016
Punjabi from Lahore, Pakistan	PJL	HG03018	HG03018
Punjabi from Lahore, Pakistan	PJL	HG03019	HG03019
Punjabi from Lahore, Pakistan	PJL	HG03021	HG03021
Punjabi from Lahore, Pakistan	PJL	HG03022	HG03022
Gambian in Western Divisions in the Gambia	GWD	HG03024	HG03024
Gambian in Western Divisions in the Gambia	GWD	HG03025	HG03025
Gambian in Western Divisions in the Gambia	GWD	HG03027	HG03027
Gambian in Western Divisions in the Gambia	GWD	HG03028	HG03028
Gambian in Western Divisions in the Gambia	GWD	HG03039	HG03039
Gambian in Western Divisions in the Gambia	GWD	HG03040	HG03040
Gambian in Western Divisions in the Gambia	GWD	HG03045	HG03045
Gambian in Western Divisions in the Gambia	GWD	HG03046	HG03046
Gambian in Western Divisions in the Gambia	GWD	HG03048	HG03048
Gambian in Western Divisions in the Gambia	GWD	HG03049	HG03049
Mende in Sierra Leone	MSL	HG03052	HG03052
Mende in Sierra Leone	MSL	HG03054	HG03054
Mende in Sierra Leone	MSL	HG03055	HG03055
Mende in Sierra Leone	MSL	HG03057	HG03057
Mende in Sierra Leone	MSL	HG03058	HG03058
Mende in Sierra Leone	MSL	HG03060	HG03060
Mende in Sierra Leone	MSL	HG03061	HG03061
Mende in Sierra Leone	MSL	HG03063	HG03063
Mende in Sierra Leone	MSL	HG03064	HG03064
Mende in Sierra Leone	MSL	HG03066	HG03066
Mende in Sierra Leone	MSL	HG03069	HG03069
Mende in Sierra Leone	MSL	HG03072	HG03072
Mende in Sierra Leone	MSL	HG03073	HG03073
Mende in Sierra Leone	MSL	HG03074	HG03074
Mende in Sierra Leone	MSL	HG03077	HG03077
Mende in Sierra Leone	MSL	HG03078	HG03078
Mende in Sierra Leone	MSL	HG03079	HG03079
Mende in Sierra Leone	MSL	HG03081	HG03081
Mende in Sierra Leone	MSL	HG03082	HG03082
Mende in Sierra Leone	MSL	HG03084	HG03084
Mende in Sierra Leone	MSL	HG03085	HG03085
Mende in Sierra Leone	MSL	HG03086	HG03086
Mende in Sierra Leone	MSL	HG03088	HG03088
Mende in Sierra Leone	MSL	HG03091	HG03091
Mende in Sierra Leone	MSL	HG03095	HG03095
Mende in Sierra Leone	MSL	HG03096	HG03096
Mende in Sierra Leone	MSL	HG03097	HG03097
Esan in Nigeria	ESN	HG03099	HG03099
Esan in Nigeria	ESN	HG03100	HG03100
Esan in Nigeria	ESN	HG03103	HG03103
Esan in Nigeria	ESN	HG03105	HG03105
Esan in Nigeria	ESN	HG03108	HG03108
Esan in Nigeria	ESN	HG03109	HG03109
Esan in Nigeria	ESN	HG03111	HG03111
Esan in Nigeria	ESN	HG03112	HG03112
Esan in Nigeria	ESN	HG03114	HG03114
Esan in Nigeria	ESN	HG03115	HG03115
Esan in Nigeria	ESN	HG03117	HG03117
Esan in Nigeria	ESN	HG03118	HG03118
Esan in Nigeria	ESN	HG03120	HG03120
Esan in Nigeria	ESN	HG03121	HG03121
Esan in Nigeria	ESN	HG03123	HG03123
Esan in Nigeria	ESN	HG03124	HG03124
Esan in Nigeria	ESN	HG03126	HG03126
Esan in Nigeria	ESN	HG03127	HG03127
Esan in Nigeria	ESN	HG03129	HG03129
Esan in Nigeria	ESN	HG03130	HG03130
Esan in Nigeria	ESN	HG03132	HG03132
Esan in Nigeria	ESN	HG03133	HG03133
Esan in Nigeria	ESN	HG03135	HG03135
Esan in Nigeria	ESN	HG03136	HG03136
Esan in Nigeria	ESN	HG03139	HG03139
Esan in Nigeria	ESN	HG03157	HG03157
Esan in Nigeria	ESN	HG03159	HG03159
Esan in Nigeria	ESN	HG03160	HG03160
Esan in Nigeria	ESN	HG03162	HG03162
Esan in Nigeria	ESN	HG03163	HG03163
Esan in Nigeria	ESN	HG03166	HG03166
Esan in Nigeria	ESN	HG03168	HG03168
Esan in Nigeria	ESN	HG03169	HG03169
Esan in Nigeria	ESN	HG03172	HG03172
Esan in Nigeria	ESN	HG03175	HG03175
Esan in Nigeria	ESN	HG03189	HG03189
Esan in Nigeria	ESN	HG03190	HG03190
Esan in Nigeria	ESN	HG03193	HG03193
Esan in Nigeria	ESN	HG03195	HG03195
Esan in Nigeria	ESN	HG03196	HG03196
Esan in Nigeria	ESN	HG03198	HG03198
Esan in Nigeria	ESN	HG03199	HG03199
Esan in Nigeria	ESN	HG03202	HG03202
Mende in Sierra Leone	MSL	HG03209	HG03209
Mende in Sierra Leone	MSL	HG03212	HG03212
Mende in Sierra Leone	MSL	HG03224	HG03224
Mende in Sierra Leone	MSL	HG03225	HG03225
Punjabi from Lahore, Pakistan	PJL	HG03228	HG03228
Punjabi from Lahore, Pakistan	PJL	HG03229	HG03229
Punjabi from Lahore, Pakistan	PJL	HG03234	HG03234
Punjabi from Lahore, Pakistan	PJL	HG03235	HG03235
Punjabi from Lahore, Pakistan	PJL	HG03237	HG03237
Punjabi from Lahore, Pakistan	PJL	HG03238	HG03238
Gambian in Western Divisions in the Gambia	GWD	HG03240	HG03240
Gambian in Western Divisions in the Gambia	GWD	HG03241	HG03241
Gambian in Western Divisions in the Gambia	GWD	HG03246	HG03246
Gambian in Western Divisions in the Gambia	GWD	HG03247	HG03247
Gambian in Western Divisions in the Gambia	GWD	HG03258	HG03258
Gambian in Western Divisions in the Gambia	GWD	HG03259	HG03259
Esan in Nigeria	ESN	HG03265	HG03265
Esan in Nigeria	ESN	HG03267	HG03267
Esan in Nigeria	ESN	HG03268	HG03268
Esan in Nigeria	ESN	HG03270	HG03270
Esan in Nigeria	ESN	HG03271	HG03271
Esan in Nigeria	ESN	HG03279	HG03279
Esan in Nigeria	ESN	HG03280	HG03280
Esan in Nigeria	ESN	HG03291	HG03291
Esan in Nigeria	ESN	HG03294	HG03294
Esan in Nigeria	ESN	HG03295	HG03295
Esan in Nigeria	ESN	HG03297	HG03297
Esan in Nigeria	ESN	HG03298	HG03298
Esan in Nigeria	ESN	HG03300	HG03300
Esan in Nigeria	ESN	HG03301	HG03301
Esan in Nigeria	ESN	HG03303	HG03303
Esan in Nigeria	ESN	HG03304	HG03304
Esan in Nigeria	ESN	HG03311	HG03311
Esan in Nigeria	ESN	HG03313	HG03313
Esan in Nigeria	ESN	HG03342	HG03342
Esan in Nigeria	ESN	HG03343	HG03343
Esan in Nigeria	ESN	HG03351	HG03351
Esan in Nigeria	ESN	HG03352	HG03352
Esan in Nigeria	ESN	HG03354	HG03354
Esan in Nigeria	ESN	HG03363	HG03363
Esan in Nigeria	ESN	HG03366	HG03366
Esan in Nigeria	ESN	HG03367	HG03367
Esan in Nigeria	ESN	HG03369	HG03369
Esan in Nigeria	ESN	HG03370	HG03370
Esan in Nigeria	ESN	HG03372	HG03372
Mende in Sierra Leone	MSL	HG03376	HG03376
Mende in Sierra Leone	MSL	HG03378	HG03378
Mende in Sierra Leone	MSL	HG03380	HG03380
Mende in Sierra Leone	MSL	HG03382	HG03382
Mende in Sierra Leone	MSL	HG03385	HG03385
Mende in Sierra Leone	MSL	HG03388	HG03388
Mende in Sierra Leone	MSL	HG03391	HG03391
Mende in Sierra Leone	MSL	HG03394	HG03394
Mende in Sierra Leone	MSL	HG03397	HG03397
Mende in Sierra Leone	MSL	HG03401	HG03401
Mende in Sierra Leone	MSL	HG03410	HG03410
[truncated: 1,361 more rows]
